# Supplementary material for: Burkholderia cenocepacia Prophages—Prevalence, Chromosome Location and Major Genes Involved
Source: Viruses. 2018 May 31;10(6):297. doi: 10.3390/v10060297 (PMC6024312; doi:10.3390/v10060297)
Supplement: Supplementary file 1 [file viruses-10-00297-s001.zip]

Archive with 55 entries (52 files):
- viruses-297954-r2-supplementary OK/Supplementary data/
- viruses-297954-r2-supplementary OK/Supplementary data/Figure_S1_J2315_chr2_1_linnear.tif
- viruses-297954-r2-supplementary OK/Supplementary data/Figure_S10_895_chr1_9_linnear.tif
- viruses-297954-r2-supplementary OK/Supplementary data/Figure_S11_895_chr2_1_linnear.tif
- viruses-297954-r2-supplementary OK/Supplementary data/Figure_S12_MSMB384WGS_chr1_2_linnear.tif
- viruses-297954-r2-supplementary OK/Supplementary data/Figure_S13_CR 318_chr1_1_linnear.tif
- viruses-297954-r2-supplementary OK/Supplementary data/Figure_S14_MC0-3_chr1_1_linnear.tif
- viruses-297954-r2-supplementary OK/Supplementary data/Figure_S15_DDS 22E-1chr1_2_linnear.tif
- viruses-297954-r2-supplementary OK/Supplementary data/Figure_S16_VC7848_chr1_2_linnear.tif
- viruses-297954-r2-supplementary OK/Supplementary data/Figure_S2_H111_chr1_3_linnear.tif
- viruses-297954-r2-supplementary OK/Supplementary data/Figure_S3_DWS 37E-2_chr1_1_linnear.tif
- viruses-297954-r2-supplementary OK/Supplementary data/Figure_S4_VC12308_chr1_1_linnear.tif
- viruses-297954-r2-supplementary OK/Supplementary data/Figure_S5_FL-5-3-30-S1-D7_chr1_2_linnear.tif
- viruses-297954-r2-supplementary OK/Supplementary data/Figure_S6_895_chr1_1_linnear.tif
- viruses-297954-r2-supplementary OK/Supplementary data/Figure_S7_895_chr1_2_linnear.tif
- viruses-297954-r2-supplementary OK/Supplementary data/Figure_S8_895_chr1_3_linnear.tif
- viruses-297954-r2-supplementary OK/Supplementary data/Figure_S9_895_chr1_7_linnear.tif
- viruses-297954-r2-supplementary OK/Supplementary data/Method Comparison Tables/
- viruses-297954-r2-supplementary OK/Supplementary data/Method Comparison Tables/Table_S10_method_comparison_DWS 37E-2_chr1_1.xlsx
- viruses-297954-r2-supplementary OK/Supplementary data/Method Comparison Tables/Table_S11_method_comparison_FL-5-3-30-S1-D7_chr1_1.xlsx
- viruses-297954-r2-supplementary OK/Supplementary data/Method Comparison Tables/Table_S12_method_comparison_J2315_chr1_1.xlsx
- viruses-297954-r2-supplementary OK/Supplementary data/Method Comparison Tables/Table_S13_method_comparison_J2315_chr2_1.xlsx
- viruses-297954-r2-supplementary OK/Supplementary data/Method Comparison Tables/Table_S14_method_comparison_MC0-3_chr1_1.xlsx
- viruses-297954-r2-supplementary OK/Supplementary data/Method Comparison Tables/Table_S15_method_comparison_MSMB384WGS_chr1_2.xlsx
- viruses-297954-r2-supplementary OK/Supplementary data/Method Comparison Tables/Table_S16_method_comparison_VC7848_chr1_2.xlsx
- viruses-297954-r2-supplementary OK/Supplementary data/Method Comparison Tables/Table_S17_method_comparison_VC12308_chr1_1.xlsx
- viruses-297954-r2-supplementary OK/Supplementary data/Method Comparison Tables/Table_S2_method_comparison_895_chr1_1.xlsx
- viruses-297954-r2-supplementary OK/Supplementary data/Method Comparison Tables/Table_S3_method_comparison_895_chr1_2.xlsx
- viruses-297954-r2-supplementary OK/Supplementary data/Method Comparison Tables/Table_S4_method_comparison_895_chr1_3.xlsx
- viruses-297954-r2-supplementary OK/Supplementary data/Method Comparison Tables/Table_S5_method_comparison_895_chr1_7.xlsx
- viruses-297954-r2-supplementary OK/Supplementary data/Method Comparison Tables/Table_S6_method_comparison_895_chr1_9.xlsx
- viruses-297954-r2-supplementary OK/Supplementary data/Method Comparison Tables/Table_S7_method_comparison_895_chr2_1.xlsx
- viruses-297954-r2-supplementary OK/Supplementary data/Method Comparison Tables/Table_S8_method_comparison_CR 318_chr1_1.xlsx
- viruses-297954-r2-supplementary OK/Supplementary data/Method Comparison Tables/Table_S9_method_comparison_DDS 22E-1_chr1_2.xlsx
- viruses-297954-r2-supplementary OK/Supplementary data/Region Characteristics Cards/
- viruses-297954-r2-supplementary OK/Supplementary data/Region Characteristics Cards/Supplementary_data_1_RC_895_chr1_1.docx
- viruses-297954-r2-supplementary OK/Supplementary data/Region Characteristics Cards/Supplementary_data_10_RC_FL-5-3-30-S1-D7_chr1_2.docx
- viruses-297954-r2-supplementary OK/Supplementary data/Region Characteristics Cards/Supplementary_data_11_RC_H111_chr1_3.docx
- viruses-297954-r2-supplementary OK/Supplementary data/Region Characteristics Cards/Supplementary_data_12_RC_J2315_chr1_1.docx
- viruses-297954-r2-supplementary OK/Supplementary data/Region Characteristics Cards/Supplementary_data_13_RC_J2315_chr2_1.docx
- viruses-297954-r2-supplementary OK/Supplementary data/Region Characteristics Cards/Supplementary_data_14_RC_MC0-3_chr1_1.docx
- viruses-297954-r2-supplementary OK/Supplementary data/Region Characteristics Cards/Supplementary_data_15_RC_MSMB384WGS_chr1_2.docx
- viruses-297954-r2-supplementary OK/Supplementary data/Region Characteristics Cards/Supplementary_data_16_RC_VC7848_chr1_2.docx
- viruses-297954-r2-supplementary OK/Supplementary data/Region Characteristics Cards/Supplementary_data_17_RC_VC12308_chr1_1.docx
- viruses-297954-r2-supplementary OK/Supplementary data/Region Characteristics Cards/Supplementary_data_2_RC_895_chr1_2.docx
- viruses-297954-r2-supplementary OK/Supplementary data/Region Characteristics Cards/Supplementary_data_3_RC_895_chr1_3.docx
- viruses-297954-r2-supplementary OK/Supplementary data/Region Characteristics Cards/Supplementary_data_4_RC_895_chr1_7.docx
- viruses-297954-r2-supplementary OK/Supplementary data/Region Characteristics Cards/Supplementary_data_5_RC_895_chr1_9.docx
- viruses-297954-r2-supplementary OK/Supplementary data/Region Characteristics Cards/Supplementary_data_6_RC_895_chr2_1.docx
- viruses-297954-r2-supplementary OK/Supplementary data/Region Characteristics Cards/Supplementary_data_7_RC_CR 318_chr1_1.docx
- viruses-297954-r2-supplementary OK/Supplementary data/Region Characteristics Cards/Supplementary_data_8_RC_DDS 22E-1_chr1_2.docx
- viruses-297954-r2-supplementary OK/Supplementary data/Region Characteristics Cards/Supplementary_data_9_RC_DWS 37E-2_chr1_1.docx
- viruses-297954-r2-supplementary OK/Supplementary data/Supplementary_table_1_Prophages_BCC.xlsx
- viruses-297954-r2-supplementary OK/Supplementary data/Supplementary_table_18_Prophage_presence_complete.xlsx
- viruses-297954-r2-supplementary OK/Supplementary data/Table_S19_CRISPR_regions.xlsx
