# Supplementary material for: Burkholderia cenocepacia Prophages—Prevalence, Chromosome Location and Major Genes Involved
Source: Viruses. 2018 May 31;10(6):297. doi: 10.3390/v10060297 (PMC6024312; doi:10.3390/v10060297)
Supplement: Supplementary file 1 [file viruses-10-00297-s001.zip › viruses-297954-r2-supplementary OK/Supplementary data/Method Comparison Tables/Table_S10_method_comparison_DWS 37E-2_chr1_1.xlsx]

## Sheet: Sheet1
Table S10. Table presents differences between annotations of region DWS 37E-2_chr1_1 done manually and automatically by Phaster software. “●“marks genes that were found absent in given annotation method. If homologue for analyzed gene was not present in virus database it was marked with “-“. In cases in which genes were distinctive for phages, although with no homology to viral sequences in the d…
						Phaster			Manual
Strand		Start		End		Product	Virus	A/N	Product	Virus	A/N
Phaster	Manual	Phaster	Manual	Phaster	Manual
x	x	1	1	14	14	attL	x	x	attL, left cohesive end	x	x
●	-	●	3	●	182	●	●	●	inactive integrase	-	WP_069706295.1
-	-	229	229	453	453	integrase	Escherichia coli O157:H7 str. Sakai (integrated phage)	NP_311870.1	inactive integrase	Pseudomonas phage phiAH14b	AMW64556.1
+	+	841	637	1866	1866	portal protein	Brucella phage BiPBO1	record removed	acyltransferase family protein	-	-
+	+	3391	3391	3891	3891	hypothetical protein	-	-	hypothetical protein	-	-
+	+	3888	3888	5012	5012	hypothetical protein	-	-	hypothetical protein	-	-
+	+	5239	5239	7020	7020	hypothetical protein	-	-	hypothetical protein	-	-
●	+	●	7072	●	7635	●	●	●	hypothetical protein	-	-
-	-	7861	7861	8790	8790	ATP-binding protein	-	-	ATP-binding protein	-	-
-	-	8804	8804	9508	9586	hypothetical protein	Burkholderia virus phiE125	NP_536389.1	hypothetical protein	Burkholderia virus phiE125	NP_536389.1
+	+	9561	9585	10052	10052	hypothetical protein gp27	Burkholderia phage KS9	YP_003090204.1	hypothetical protein	Burkholderia phage KS9	YP_003090204.1
-	-	10311	10311	10490	10490	hypothetical protein	-	-	hypothetical protein	-	-
●	-	●	10919	●	12073	●	●	●	tad-like Flp pilus-assembly family protein	-	AIO40659.1
-	-	12135	12135	12677	12557	pilus assembly protein TadE	-	-	tadE-like family protein	-	-
-	-	12880	12880	13668	13668	DNA adenine methylase	Burkholderia virus phiE125	NP_536383.1	DNA adenine methylase	Burkholderia virus phiE125	NP_536383.1
-	-	13839	13839	14333	14333	Rz gp24	Burkholderia phage KS9	YP_003090200.1	Rz	Burkholderia phage KS9	YP_003090200.1
-	-	14330	14330	14824	14824	putative phage lysozyme	Escherichia phage vB_EcoM_ECO1230-10	YP_009168915.1	endolysin	Burkholderia virus BcepC6B	YP_024942.1
-	-	14827	14827	15111	15111	holin gp22	Burkholderia phage KS9	YP_003090198.1	holin	Burkholderia phage KS9	YP_003090198.1
-	-	15186	15186	16238	16238	tail protein	Salmonella phage FSL SP-004	YP_008239582.1	late control D protein	-/+	WP_040144400.1
-	-	16249	16249	16455	16455	tail component protein	Enterobacteria phage P88	YP_009113072.1	hypothetical protein	Vibrio phage VD1	AGN34172.1
-	-	16430	16430	17311	17311	putative phage tail protein	Escherichia phage vB_EcoM_ECO1230-10	YP_009168891.1	oxidoreductase	-	-
-	-	17321	17321	19738	19738	tail length tape measure protein	Mannheimia phage vB_MhM_3927AP2	YP_009196090.1	tail tape measure protein	-/+	WP_040144403.1
-	-	19795	19795	20124	20124	hypothetical protein	Escherichia phage vB_EcoM_ECO1230-10	YP_009168893.1	hypothetical protein	-	-
-	-	20218	20218	20721	20721	putative phage tail protein	Escherichia phage vB_EcoM_ECO1230-10	YP_009168894.1	major tail tube protein	-/+	WP_040144405.1
-	-	20732	20732	21901	21901	contractile tail sheath protein	Xylella fastidiosa (integrated phage)	WP_011097931.1	tail sheath protein	Phage PS17	BAA05467.1
-	-	21977	21977	22429	22429	tail fiber assembly protein	Shigella phage SfII	YP_008318502.1	tail protein	-/+	WP_040144407.1
-	-	23121	22431	23549	23549	variable tail fiber protein	Salmonella enterica subsp. enterica serovar Typhi str. Ty2 (integrated phage)	WP_000104804.1	hypothetical protein	-	-
-	-	23546	23546	24115	24115	putative phage tail protein	Escherichia phage vB_EcoM_ECO1230-10	YP_009168900.1	tail protein	Burkholderia virus phiE255	YP_001111225.1
-	-	24105	24105	24998	24998	putative phage tail protein	Escherichia phage vB_EcoM_ECO1230-10	YP_009168901.1	baseplate J protein	-/+	WP_040144409.1
-	-	24995	24995	25330	25330	putative phage tail protein	Escherichia phage vB_EcoM_ECO1230-10	YP_009168902.1	baseplate protein	-/+	WP_040144410.1
-	-	25330	25330	25530	25530	hypothetical protein	-	-	hypothetical protein	-	-
-	-	25599	25599	26108	26327	hypothetical protein	-	-	hypothetical protein	-	-
-	-	26440	26440	27120	27120	conserved phage protein	Escherichia phage vB_EcoM_ECO1230-10	YP_009168903.1	baseplate protein	-/+	WP_040144413.1
-	-	27113	27113	27643	27643	conserved phage protein	Escherichia phage vB_EcoM_ECO1230-10	YP_009168904.1	hypothetical protein	-	-
-	-	27636	27636	28163	28163	hypothetical protein	Vibrio phage vB_VpaM_MAR	YP_007112485.1	tail protein	-/+	WP_040144415.1
-	-	28169	28169	28459	28459	hypothetical protein	Pseudomonas phage PPpW-3	YP_008873184.1	hypothetical protein	-	-
-	-	28461	28461	29456	29456	major capsid protein	Escherichia phage JH2	YP_009219540.1	minor capsid protein E	-/+	WP_040144417.1
-	-	29533	29533	29877	29877	head decoration protein D	Aurantimonas phage AmM-1	YP_009146943.1	head decoration protein	-/+	WP_040144418.1
-	-	29902	29902	31005	31017	head maturation protease	Enterobacteria phage mEp043 c-1	YP_007111508.1	peptidase S14	-	-
-	-	31007	31007	32494	32494	portal protein	Vibrio phage vB_VpaM_MAR	YP_007112480.1	portal protein	-/+	WP_040144420.1
●	-	●	32491	●	33138	●	●	●	inactive terminase	-/+	WP_060259927.1
-	●	32710	●	34817	●	putative large terminase subunit	Escherichia phage vB_EcoM_ECO1230-10	YP_009168912.1	●	●	●
●	-	●	33165	●	34691	●	●	●	terminase large subunit	-/+	AIO40983.1
●	-	●	34669	●	35223	●	●	●	hypothetical protein	-	-
●	-	●	35314	●	35508	●	●	●	hypothetical protein	-	-
●	+	●	35915	●	36289	●	●	●	hypothetical protein	-	-
x	x	36847	36847	36860	36860	attR	x	x	attR, right cohesive end	x	x
x	N/A
●	not present
-	homologue not present in Virus database
-/+	genes are distinctive for phages, but with no homology to viral sequences in the database
