# Supplementary material for: Burkholderia cenocepacia Prophages—Prevalence, Chromosome Location and Major Genes Involved
Source: Viruses. 2018 May 31;10(6):297. doi: 10.3390/v10060297 (PMC6024312; doi:10.3390/v10060297)
Supplement: Supplementary file 1 [file viruses-10-00297-s001.zip › viruses-297954-r2-supplementary OK/Supplementary data/Method Comparison Tables/Table_S11_method_comparison_FL-5-3-30-S1-D7_chr1_1.xlsx]

## Sheet: Sheet1
Table S11. Table presents differences between annotations of region FL-5-3-30-S1-D7_chr1_1 done manually and automatically, by Phaster software. “●“ marks genes that were found absent in given annotation method. If homologue for analyzed gene was not present in virus database it was marked with “-“. In cases in which genes were distinctive for phages, although with no homology to viral sequences …
						Phaster			Manual
Strand		Start		End		Product	Virus	A/N	Product	Virus	A/N
Phaster	Manual	Phaster	Manual	Phaster	Manual
-	-	1	1	960	960	LipC-like esterase	Mycobacterium phage Minerva	YP_009124053.1	alpha/beta hydrolase	-	-
-	-	1128	1128	1607	1607	thioesterase	-	-	thioesterase	-	-
-	-	1604	1604	1918	1900	stress responsive protein	-	-	stress responsive protein	-	-
x	x	2016	2016	2016	2042	attL	-	-	attL	-	-
+	+	2097	2097	3311	3311	putative prophage integrase	Escherichia coli CFT073 (phage integrated)	NP_756353.1	integrase	Pseudomonas phage phiAH14b	AMW64556.1
-	-	3894	3894	4094	4094	hypothetical protein	-	-	hypothetical protein	-	-
-	-	4104	4104	4820	4820	hypothetical protein	Ralstonia phage phiRSA1	YP_001165253.1	hypothetical protein	-	-
-	-	4833	4833	5444	5309	hypothetical protein	Ralstonia phage phiRSA1	YP_001165252.1	hypothetical protein	-	-
●	-	●	5332	●	5802	●	●	●	hypothetical protein	-	-
-	-	5792	5792	6289	6289	hypothetical protein	Ralstonia phage phiRSA1	YP_001165251.1	hypothetical protein	-	-
-	-	6296	6296	6727	6547	gp51	Burkholderia phage KL3	YP_004306463.1	hypothetical protein	-	-
-	-	6901	6901	7689	7689	DNA adenine methylase	Burkholderia virus phiE125	NP_536383.1	DNA adenine methylase	Burkholderia virus phiE125	NP_536383.1
-	-	7860	7860	8354	8354	Rz gp24	Burkholderia phage KS9	YP_003090200.1	Rz protein	Burkholderia phage KS9	YP_003090200.1
-	-	8351	8351	8845	8845	putative endolysin protein	Burkholderia virus BcepC6B	YP_024942.1	endolysin	Burkholderia virus BcepC6B	YP_024942.1
-	-	8848	8848	9132	9132	holin gp22	Burkholderia phage KS9	YP_003090198.1	holin	Burkholderia phage KS9	YP_003090198.1
-	-	9208	9208	10257	10257	tail protein	Salmonella phage FSL SP-004	YP_008239582.1	tail protein	Salmonella phage FSL SP-004	YP_008239582.1
-	●	10267	●	10473	●	tail component protein	Enterobacteria phage P88	YP_009113072.1	●	●	●
-	-	10448	10448	11326	11326	XRE family transcriptional regulator	Enterobacter phage Arya	record removed	oxidoreductase	-	-
-	-	11337	11337	13787	13787	bacteriophage tail length determination protein	Haemophilus phage SuMu	YP_007002950.1	phage tail protein	-/+	AOJ21960.1
-	-	13868	13868	14170	14170	hypothetical protein	Enterobacter phage Arya	record removed	hypothetical protein	-	-
-	-	14278	14278	14781	14781	putative phage tail protein	Escherichia phage vB_EcoM_ECO1230-10	YP_009168894.1	phage tail protein	Escherichia phage vB_EcoM_ECO1230-10	YP_009168894.1
-	-	14792	14792	15961	15961	tail sheath protein	Vibrio phage vB_VpaM_MAR	YP_007112498.1	tail sheath protein	Phage PS17	BAA05467.1
-	-	16046	16046	16798	16798	putative tail fiber assembly potein homolog	Ralstonia phage RSJ2	YP_009216576.1	tail fiber assembly protein	Burkholderia phage KS5	YP_004306389.1
-	-	16814	16814	18781	18781	gp23	Burkholderia phage KL3	YP_004306435.1	tail fiber protein	Burkholderia phage KL3	YP_004306435.1
-	-	18769	18769	19347	19347	gp25, tail fiber	Burkholderia virus phiE255	YP_001111225.1	tail protein	-/+	AOJ21966.1
-	-	19337	19337	20233	20233	hypothetical protein	Enterobacter phage Arya	YP_009284277.1	baseplate J-like protein	Enterobacter phage Arya	YP_009284277.1
-	-	20230	20230	20565	20565	RecT family recombinase	Enterobacter phage Arya	record removed	baseplate assembly protein	-/+	WP_023475476.1
-	-	20565	20565	20765	20765	hypothetical protein	-	-	hypothetical protein	-	-
+	+	21314	20879	21670	21670	hypothetical protein	-	-	hypothetical protein	-	-
-	-	21673	21673	22356	22356	endonuclease	Enterobacter phage Arya	record removed	baseplate assembly protein	-/+	AOJ21971.1
-	-	22360	22360	22878	22878	hypothetical protein	Enterobacter phage Arya	record removed	hypothetical protein	-	-
-	-	22868	22868	23398	23398	hypothetical protein	Halomonas phage phiHAP-1	YP_001686743.1	phage tail protein	-/+	AOJ21973.1
-	-	23401	23401	23688	23688	-	hypothetical protein	-	hypothetical protein	-	-
-	-	23690	23690	24685	24685	major capsid protein	Escherichia phage JH2	YP_009219540.1	major capsid protein E	Wolbachia phage WO	BAA89645.1
-	-	24759	24759	25103	25103	hypothetical protein	Gordonia phage Yvonnetastic	record removed	head decoration protein	-/+	WP_053524097.1
-	-	25134	25134	26216	26216	head maturation protease	Enterobacteria phage mEp043 c-1	YP_007111508.1	peptidase S14	-	-
-	-	26213	26213	27706	27706	portal protein	Vibrio phage vB_VpaM_MAR	YP_007112480.1	portal protein	Wolbachia phage WOcauB1	BAD16786.1
-	-	27703	27703	27909	27909	putative peptidase b	Stenotrophomonas phage S1	YP_002321456.1	hypothetical protein	-	-
-	-	27923	27923	30034	29842	hypothetical protein	Enterobacter phage Arya	record removed	terminase large subunit	-/+	AOJ21980.1
●	-	●	29871	●	30440	●	●	●	hypothetical protein	-	-
+	+	30863	30857	31225	31225	response regulator	-	-	hypothetical protein	-	-
●	-	●	31358	●	31552	●	●	●	hypothetical protein	-	-
-	-	31800	31800	32573	32573	hypothetical protein	-	-	hypothetical protein	-	-
-	-	32794	32794	35301	35301	hypothetical protein	Staphylococcus phage tp310-2	YP_001429934.1	virulence protein E	-	-
●	-	●	35562	●	35945	●	●	●	hypothetical protein	-	-
●	+	●	35944	●	36486	●	●	●	hypothetical protein	-	-
●	+	●	36820	●	37566	●	●	●	helix-turn-helix domain-containing protein	-	-
●	+	●	37737	●	38015	●	●	●	hypothetical protein	-	-
●	+	●	38053	●	38427	●	●	●	beta-hexosaminidase	-	-
●	+	●	38427	●	40031	●	●	●	pyridoxal phosphate biosynthetic protein PdxJ	-	-
●	+	●	40133	●	40474	●	●	●	hypothetical protein	-	-
●	-	●	41644	●	42729	●	●	●	hypothetical protein	-	-
●	-	●	42863	●	43285	●	●	●	pilus assembly protein TadE	-	-
x	x	44063	44063	44089	44089	attR	-	-	attR	-	-
x	N/A
●	not present
-	homologue not present in Virus database
-/+	genes are distinctive for phages, but with no homology to viral sequences in the database

## Sheet: Arkusz1
2017976	2018935	1	960
2019103	2019582	1128	1607
2019579	2019893	1604	1918
2019991	2020017	2016	2042
2020072	2021286	2097	3311
2021869	2022069	3894	4094
2022079	2022795	4104	4820
2022808	2023419	4833	5444
2023767	2024264	5792	6289
2024271	2024702	6296	6727
2024876	2025664	6901	7689
2025835	2026329	7860	8354
2026326	2026820	8351	8845
2026823	2027107	8848	9132
2027183	2028232	9208	10257
2028242	2028448	10267	10473
2028423	2029301	10448	11326
2029312	2031762	11337	13787
2031843	2032145	13868	14170
2032253	2032756	14278	14781
2032767	2033936	14792	15961
2034021	2034773	16046	16798
2034789	2036756	16814	18781
2036744	2037322	18769	19347
2037312	2038208	19337	20233
2038205	2038540	20230	20565
2038540	2038740	20565	20765
2039289	2039645	21314	21670
2039648	2040331	21673	22356
2040335	2040853	22360	22878
2040843	2041373	22868	23398
2041376	2041663	23401	23688
2041665	2042660	23690	24685
2042734	2043078	24759	25103
2043109	2044191	25134	26216
2044188	2045681	26213	27706
2045678	2045884	27703	27909
2045898	2048009	27923	30034
2048838	2049200	30863	31225
2049775	2050548	31800	32573
2050769	2053276	32794	35301
2062038	2062064	44063	44089
