# Supplementary material for: Burkholderia cenocepacia Prophages—Prevalence, Chromosome Location and Major Genes Involved
Source: Viruses. 2018 May 31;10(6):297. doi: 10.3390/v10060297 (PMC6024312; doi:10.3390/v10060297)
Supplement: Supplementary file 1 [file viruses-10-00297-s001.zip › viruses-297954-r2-supplementary OK/Supplementary data/Method Comparison Tables/Table_S12_method_comparison_J2315_chr1_1.xlsx]

## Sheet: Arkusz1
Table S12. Table presents differences between annotations of region J2315_chr1_1 done manually and automatically, by Phaster software. “●“marks genes that were found absent in given annotation method. If homologue for analyzed gene was not present in virus database it was marked with “-“. In cases in which genes were distinctive for phages, although with no homology to viral sequences in the data…
						Phaster			Manual
Strand		Start		End		Product	Virus	A/N	Product	Virus	A/N
Phaster	Manual	Phaster	Manual	Phaster	Manual
-	●	x	●	x	●	hypothetical protein	Vibrio phage pYD21-A	YP_007673999.1	●	●	●
+	●	x	●	x	●	tRNA	x	x	●	●	●
+	-	1	1	31	31	attL	x	x	attL	x	x
-	+	100	100	1176	1176	site-specific recombinase, integrase family	Burkholderia phage phiE202	YP_001111041.1	integrase	Burkholderia vB_BceM_AP3	AKA61172.1
-	●	1044	●	1364	●	hypothetical protein	-	-	●	●	●
●	-	●	1179	●	1451	●	●	●	hypothetical protein	-	-
-	-	1871	1871	4663	4663	conserved hypothetical protein	Burkholderia phage phiE202	YP_001111042.1	hypothetical protein	Burkholderia cenocepacia phage KS5	YP_004306368.1
-	-	4669	4669	4926	4926	hypothetical protein	Burkholderia phage phiE202	YP_001111043.1	hypothetical protein	Burkholderia phage KS5	YP_004306369.1
-	-	5054	5054	5302	5302	conserved hypothetical protein	Burkholderia phage phiE202	YP_001111050.1	ogr/Delta-like zinc finger family protein	Burkholderia phage BEK	AIP84279.1
-	●	5290	●	5469	●	hypothetical protein	-	-	●	●	●
-	-	5484	5484	5699	5657	conserved hypothetical protein	Burkholderia phage phiE202	YP_001111051.1	hypothetical protein	Burkholderia phage KL3	YP_004306424.1
+	+	5790	5790	6281	6281	Helix-turn-helix XRE-family protein	Burkholderia phage phiE202	YP_001111052.1	repressor	Burkholderia phage KL3	YP_004306425.1
+	+	6853	6853	8385	8385	reverse transcriptase	Bordetella virus BPP1	NP_958675.1	reverse transcriptase	Pseudomonas phage phi3	YP_009276424.1
+	●	8429	●	8809	●	hypothetical protein	Burkholderia phage KL3	YP_004306426.1	●	●	●
-	-	8997	8997	10067	10067	fels-2 pro protein	Burkholderia phage phiE202	YP_001111055.1	bacteriophage late control gene D protein	Burkholderia virus phi52237	YP_293724.1
-	-	10064	10064	10495	10495	fels-2 pro protein	Burkholderia phage phiE202	YP_001111056.1	fels-2 protein	Burkholderia virus phiE122	YP_001111178.1
-	-	10518	10518	13088	13088	bacterio membrane protein	Burkholderia phage phiE202	YP_001111057.1	tail tape measure protein (T)	Burkholderia phage KS5	YP_004306382.1
-	-	13104	13104	13217	13217	tail protein, P2 GpE family	Burkholderia phage phiE202	YP_001111058.1	tail protein	Burkholderia virus phiE122	YP_001111180.1
-	-	13226	13226	13597	13597	tail protein E	Burkholderia phage phiE202	YP_001111059.1	tail protein E	Burkholderia virus phiE202	YP_001111059.1
-	-	13674	13674	14183	14183	major tail tube protein	Burkholderia phage phiE202	YP_001111060.1	major tail tube protein	Burkholderia phage KL3	YP_004306432.1
-	-	14212	14212	15384	15384	tail sheath protein	Burkholderia phage phiE202	YP_001111061.1	tail sheath protein	Burkholderia virus phiE202	YP_001111061.1
-	-	15439	15439	16173	16173	bacterio-acquired protein	Burkholderia phage phiE202	YP_001111062.1	tail fiber assembly protein	Burkholderia phage KL3	YP_004306434.1
-	-	16189	16189	18840	18840	bacterio protein	Burkholderia phage phiE202	YP_001111063.1	tail fiber protein	Burkholderia phage KL3	YP_004306435.1
-	-	18847	18847	19314	19389	tail protein I	Burkholderia phage phiE202	YP_001111064.1	phage tail protein I	Burkholderia phage ST79	YP_008060508.1
-	-	19382	19382	20296	20296	baseplate assembly protein	Burkholderia phage phiE202	YP_001111065.1	baseplate assembly protein J	Burkholderia phage KS14	YP_004306864.1
-	-	20293	20293	20655	20655	baseplate assembly protein	Burkholderia phage phiE202	YP_001111066.1	baseplate assembly protein W	Burkholderia phage KL3	YP_004306438.1
-	-	20652	20652	21461	21338	gpV	Burkholderia phage phiE202	YP_001111067.1	baseplate assembly V family protein	Burkholderia phage BEK	AIP84267.1
-	-	21847	21847	22296	22296	tail completion protein R	Burkholderia phage phiE202	YP_001111071.1	tail completion protein R	Burkholderia phage KL3	YP_004306442.1
-	-	22413	22413	22853	22853	protein LysB	Burkholderia phage phiE202	YP_001111073.1	Rz	Burkholderia phage KL3	YP_004306444.1
-	-	22850	22850	23701	23707	bacterio-acquired protein	Burkholderia phage phiE202	YP_001111074.1	endolysin	Burkholderia phage vB_BceM_AP3	AKA61137.1
-	-	23704	23704	23970	23970	putative bacterio membrane protein	Burkholderia phage phiE202	YP_001111075.1	holin	Burkholderia phage KS14	YP_004306872.1
-	-	23972	23972	24316	24316	putative bacterio membrane protein	Burkholderia phage phiE202	YP_001111076.1	holin	Burkholderia phage phiE202	YP_001111076.1
-	-	24333	24333	24539	24539	Tail Protein X	Burkholderia phage phiE202	YP_001111077.1	tail protein X	Burkholderia phage KL3	YP_004306448.1
+	●	24937	24937	24967	24967	attR	x	x	attR	x	x
+	●	25101	●	26720	●	ubiquitin E3 ligase ICP0	Human herpesvirus 2	record removed	●	●	●
+	●	26930	●	28903	●	putative TPR repeat protein	-	-	●	●	●
-	●	29058	●	30200	●	hypothetical protein H665_p041	Ostreococcus tauri virus 1	YP_003212865.1	●	●	●
x	N/A
●	not present
-	homologue not present in Virus database
-/+	genes are distinctive for phages, but with no homology to viral sequences in the database

## Sheet: Arkusz2
-	99160	100047	Vibrio phage pYD21-A	hypothetical protein	472340474	1	888
+	100299	100374		tRNA		1	76
+	100330	100360		attL		32	62	1	31
-	100429	101505	Burkholderia phage phiE202	site-specific recombinase, phage integrase family	134288747	131	1207	100	1176
-	101373	101693		hypothetical protein		1075	1395	1044	1364
-	102200	104992	Burkholderia phage phiE202	conserved hypothetical protein	134288779	1902	4694	1871	4663
-	104998	105255	Burkholderia phage phiE202	hypothetical protein	134288787	4700	4957	4669	4926
-	105383	105631	Burkholderia phage phiE202	conserved hypothetical protein	134288771	5085	5333	5054	5302
-	105619	105798		hypothetical protein		5321	5500	5290	5469
-	105813	106028	Burkholderia phage phiE202	conserved hypothetical protein	134288764	5515	5730	5484	5699
+	106119	106610	Burkholderia phage phiE202	Helix-turn-helix XRE-family protein	134288765	5821	6312	5790	6281
+	107182	108714	Bordetella virus BPP1	reverse transcriptase	41179367	6884	8416	6853	8385
+	108758	109138	Burkholderia phage KL3	hypothetical protein	327198059	8460	8840	8429	8809
-	109326	110396	Burkholderia phage phiE202	fels-2 prophage protein	134288767	9028	10098	8997	10067
-	110393	110824	Burkholderia phage phiE202	fels-2 prophage protein	134288777	10095	10526	10064	10495
-	110847	113417	Burkholderia phage phiE202	bacteriophage membrane protein	134288775	10549	13119	10518	13088
-	113433	113546	Burkholderia phage phiE202	phage tail protein, P2 GpE family	134288776	13135	13248	13104	13217
-	113555	113926	Burkholderia phage phiE202	phage tail protein E	134288780	13257	13628	13226	13597
-	114003	114512	Burkholderia phage phiE202	phage major tail tube protein	134288759	13705	14214	13674	14183
-	114541	115713	Burkholderia phage phiE202	phage tail sheath protein	134288772	14243	15415	14212	15384
-	115768	116502	Burkholderia phage phiE202	bacteriophage-acquired protein	134288758	15470	16204	15439	16173
-	116518	119169	Burkholderia phage phiE202	bacteriophage protein	134288773	16220	18871	16189	18840
-	119176	119643	Burkholderia phage phiE202	phage tail protein I	134288744	18878	19345	18847	19314
-	119711	120625	Burkholderia phage phiE202	phage baseplate assembly protein	134288785	19413	20327	19382	20296
-	120622	120984	Burkholderia phage phiE202	phage baseplate assembly protein	134288768	20324	20686	20293	20655
-	120981	121790	Burkholderia phage phiE202	gpV	134288750	20683	21492	20652	21461
-	122176	122625	Burkholderia phage phiE202	P2 phage tail completion protein R (GpR		21878	22327	21847	22296
-	122742	123182	Burkholderia phage phiE202	protein LysB	134288770	22444	22884	22413	22853
-	123179	124030	Burkholderia phage phiE202	bacteriophage-acquired protein	134288769	22881	23732	22850	23701
-	124033	124299	Burkholderia phage phiE202	putative bacteriophage membrane protein	134288752	23735	24001	23704	23970
-	124301	124645	Burkholderia phage phiE202	putative bacteriophage membrane protein	134288749	24003	24347	23972	24316
-	124662	124868	Burkholderia phage phiE202	phage Tail Protein X	134288782	24364	24570	24333	24539
+	125266	125296		attR		24968	24998	24937	24967
+	125430	127049	Human herpesvirus 2	ubiquitin E3 ligase ICP0	record removed	25132	26751	25101	26720
+	127259	129232		putative TPR repeat protein		26961	28934	26930	28903
-	129387	130529	Ostreococcus tauri virus 1	hypothetical protein H665_p041	260665911	29089	30231	29058	30200
