# Supplementary material for: Burkholderia cenocepacia Prophages—Prevalence, Chromosome Location and Major Genes Involved
Source: Viruses. 2018 May 31;10(6):297. doi: 10.3390/v10060297 (PMC6024312; doi:10.3390/v10060297)
Supplement: Supplementary file 1 [file viruses-10-00297-s001.zip › viruses-297954-r2-supplementary OK/Supplementary data/Method Comparison Tables/Table_S13_method_comparison_J2315_chr2_1.xlsx]

## Sheet: Arkusz1
Table S13. Table presents differences between annotations pf region J2315_chr2_1 done manually and automatically, by Phaster software. “●“marks genes that were found absent in given annotation method. If homologue for analyzed gene was not present in virus database it was marked with “-“. In cases in which genes were distinctive for phages, although with no homology to viral sequences in the data…
						Phaster			Manual
Strand		Start		End		Product	Virus	A/N	Product	Virus	A/N
Phaster	Manual	Phaster	Manual	Phaster	Manual
+	●	x	●	x	●	putative eIF-2gamma	Cafeteria roenbergensis virus BV-PW1	YP_003970112.1	●	●	●
+	●	x	●	x	●	tRNA	-	-	●	●	●
+	+	1	1	15	15	attL	-	-	attL	x	x
-	-	103	103	1092	1092	putative integrase	Pseudomonas phage PAJU2	YP_002284365.1	integrase	-/+	WP_012493219.1
-	-	1308	1308	1640	1640	putative phage DNA-binding protein	-	-	hypothetical protein	-	-
-	-	1637	1637	2158	2158	hypothetical protein	Pseudomonas phage KPP10	YP_004306719.1	hypothetical protein	Pseudomonas phage vB_PaeM_G1	ARW57287.1
-	-	2155	2155	2622	2622	hypothetical protein	-	-	hypothetical protein	-	-
-	-	2639	2639	2962	2962	hypothetical protein F116p02	Pseudomonas phage F116	YP_164266.1	hypothetical protein	-	-
-	-	2959	2959	3243	3243	hypothetical protein	-	-	hypothetical protein	-	-
-	-	3240	3240	3545	3545	hypothetical protein	-	-	hypothetical protein	-	-
-	-	3542	3542	3784	3784	repressor protein	Geobacillus phage GBSV1	YP_764505.1	XRE family transcriptional regulator	-/+	WP_006488864.1
-	-	3781	3781	4170	4170	hypothetical protein	-	-	hypothetical protein	-	-
-	-	4160	4160	4453	4453	gp42	Enterobacteria phage ES18	YP_224180.1	hypothetical protein	-	-
-	-	4446	4446	5357	5246	gp59	Burkholderia virus Bcep781	NP_705683.1	hypothetical protein	-	-
-	-	5341	5341	5850	5814	putative methylase	Pectobacterium phage ZF40	YP_007006929.1	hypothetical protein	-	-
-	-	5997	5997	6602	6602	hypothetical protein APCd_gp13	Azospirillum phage Cd	YP_001686854.1	hypothetical protein	Escherichia phage vB_EcoM_ECO1230-10	YP_009168925.1
-	-	6728	6728	7408	7408	hypothetical protein	Xanthomonas citri phage CP2	YP_007392924.1	endonuclease	Paracoccus phage Shpa	AKG94550.1
-	-	7401	7401	8258	8258	Rect-like protein	Rhodococcus phage REQ3	YP_005087203.1	hypothetical protein	-	-
-	-	8306	8306	9619	9619	Bcep22gp31	Burkholderia virus Bcep22	NP_944260.2	hypothetical protein	-	-
-	-	9616	9616	9783	9783	putative phage membrane protein	-	-	phage membrane protein	-/+	CAR54896.1
-	●	9780	●	9938	●	putative phage membrane protein	-	-	●	●	●
-	-	9938	9938	10258	10258	hypothetical protein	-	-	hypothetical protein	-	-
-	-	10255	10255	10644	10644	gp39	Burkholderia phage Bcep176	YP_355374.1	hypothetical protein	-	-
-	-	10693	10693	10965	10965	hypothetical protein	-	-	hypothetical protein	-	-
-	-	10994	10994	11149	11149	hypothetical protein	-	-	hypothetical protein	-	-
-	●	11136	●	11219	●	hypothetical protein	-	-	●	●	●
-	-	11221	11221	11367	11367	BcepNY3gp34	Burkholderia virus BcepNY3	YP_001294872.1	hypothetical protein	-	-
-	-	11369	11369	11659	11659	hypothetical protein	-	-	hypothetical protein	-	-
-	-	12317	12317	12700	12700	Doc	Escherichia virus P1	YP_006571.1	Fic	-/+	WP_006488862.1
-	-	12701	12701	12877	12877	hypothetical protein	-	-	hypothetical protein	-	-
-	-	12971	12971	14503	14503	reverse transcriptase	Bordetella virus BPP1	NP_958675.1	group II intron reverse transcriptase/maturase	-/+	WP_012493229.1
+	+	14912	14912	15202	15202	gp21	Burkholderia phage Bcep176	YP_355356.1	hypothetical protein	-	-
-	-	15189	15189	15593	15593	prophage repressor	Enterobacteria phage mEp043 c-1	-	hypothetical protein	-	-
+	+	15671	15671	15925	15925	prophage antirepressor	Enterobacteria phage mEp043 c-1	YP_007111551.1	antirepressor	Enterobacteria phage mEp043 c-1	YP_007111551.1
●	+	●	15922	●	16089	●	●	●	hypothetical protein	-	-
-	-	16129	16129	16371	16371	hypothetical protein	-	-	hypothetical protein	-	-
+	+	16524	16524	16799	16799	gp9	Burkholderia phage KS5	YP_004306375.1	similar DNA binding protein	Burkholderia phage vB_BceM_AP3	AKA61162.1
+	+	16784	16784	17713	17713	putative DNA replication protein O	Pseudomonas phage phi297	YP_005098061.1	DUF1376 domain-containing protein	-/+	WP_006488817.1
+	+	17691	17682	18302	18302	hypothetical protein	-	-	hypothetical protein	-	-
+	+	18299	18299	18769	18769	putative enoddeoxyribonuclease	Pseudomonas phage AF	YP_007237239.1	endodeoxyribonuclease RusA	Burkholderia phage Bups phi1	ABY40522.1
+	+	18780	18780	19109	19109	putative phage DNA-binding protein	-	-	hypothetical protein	Burkholderia phage Bups phi1	ABY40523.1
+	+	19106	19106	19699	19699	gp2	Burkholderia phage Bcep176	YP_355337.1	hypothetical protein	Bups phi1	ABY40524.1
+	+	19808	19808	19987	19897	hypothetical protein	-	-	hypothetical protein	-	-
+	+	20068	20125	20382	20382	hypothetical protein	-	-	hypothetical protein	-	-
+	+	20333	20345	21880	21880	putative TerL large-subunit terminase	Vibrio phage CP-T1	-	terminase large subunit	Klebsiella phage JD001	YP_007392855.1
+	+	21877	21877	23460	23460	putative portal protein	Vibrio phage CP-T1	YP_007003065.1	head morphogenesis protein	Burkholderia phage Bups phi1	ABY40531.1
+	+	23291	23390	24040	24040	phage head morphogenesis protein	Psychrobacter phage pOW20-A	YP_007673354.1	head morphogenesis protein	-/+	ONR50492.1
+	+	24042	24042	25358	25358	putative head protein	Pectobacterium phage ZF40	YP_007006953.1	hypothetical protein	Acinetobacter phage Ab105-1phi	ALJ99064.1
+	+	25371	25371	25859	25859	hypothetical protein	-	-	hypothetical protein	Acinetobacter phage Ab105-1phi	ALJ99065.1
+	+	25870	25870	26907	26907	putative major capsid protein	Vibrio phage CP-T1	YP_007003081.1	hypothetical protein	Acinetobacter phage Ab105-1phi	ALJ99066.1
+	+	26917	26917	27342	27342	hypothetical protein	-	-	hypothetical protein	Burkholderia phage Bups phi1	ABY40557.1
+	+	27398	27398	27781	27781	hypothetical protein	Vibrio phage CP-T1	YP_007003084.1	hypothetical protein	Burkholderia phage Bups phi1	ABY40558.1
+	+	27810	27810	28292	28292	hypothetical protein	Vibrio phage CP-T1	YP_007003087.1	hypothetical protein	Burkholderia phage Bups phi1	ABY40559.1
+	+	28296	28296	28667	28667	hypothetical protein	-	-	hypothetical protein	Burkholderia phage Bups phi1	ABY40561.1
+	+	28672	28672	29262	29262	hypothetical protein	-	-	hypothetical protein	Burkholderia phage Bups phi1	ABY40562.1
+	+	29272	29272	31083	31083	hypothetical protein	Aggregatibacter phage S1249	YP_003344796.1	hypothetical protein	Acinetobacter phage Ab105-1phi	ALJ99072.1
+	+	31101	31101	31541	31541	hypothetical protein	Pseudomonas phage vB_PaeM_C2-10_Ab1	YP_007236879.1	hypothetical protein	Acinetobacter phage Ab105-1phi	ALJ99073.1
+	+	31544	31544	31996	31996	hypothetical protein	-	-	hypothetical protein	Acinetobacter phage Ab105-1phi	ALJ99074.1
+	+	31993	31993	32178	32178	hypothetical protein	-	-	hypothetical protein	-	-
+	+	32171	32171	33958	33958	putative tail-fiber/lysozyme protein	Aeromonas phage vB_AsaM-56	YP_007007758.1	glucosaminidase	-/+	WP_006488896.1
+	+	33955	33955	34560	34560	hypothetical protein	Xanthomonas phage vB_XveM_DIBBI	YP_006383627.1	hypothetical protein	Salmonella phage SEN34	YP_009191623.1
+	+	34560	34557	34874	34874	hypothetical protein	YP_004327038.1	YP_004327038.1	hypothetical protein	Salmonella phage SEN34	YP_009191624.1
+	+	34888	34888	35370	35370	hypothetical protein	-	-	hypothetical protein	-	-
+	+	35507	35507	36517	36517	hypothetical protein	Vibrio phage CP-T1	YP_007003099.1	hypothetical protein	Burkholderia phage Bups phi1	ABY40537.1
-	-	36514	36514	36927	36942	putative exported phage protein	-	-	hypothetical protein	Acinetobacter phage Ab105-1phi	ALJ99061.1
+	+	36941	36941	37732	37732	putative baseplate protein	Vibrio phage CP-T1	YP_007003100.1	hypothetical protein	Burkholderia phage Bups phi1	ABY40539.1
+	+	37740	37740	38090	38090	hypothetical protein	Vibrio phage CP-T1	YP_007003101.1	hypothetical protein	Burkholderia phage Bups phi1	ABY40544.1
+	+	38087	38087	39274	39274	putative baseplate protein	Vibrio phage CP-T1	YP_007003102.1	hypothetical protein	Burkholderia phage Bups phi1	ABY40545.1
+	+	39276	39276	39992	39992	hypothetical protein	Vibrio phage CP-T1	YP_007003103.1	hypothetical protein	Burkholderia phage Bups phi1	ABY40546.1
+	+	40049	40049	41047	41047	tail fiber protein	Burkholderia virus BcepF1	YP_001039780.1	tail protein	Burkholderia phage Bups phi1	ABY40547.1
+	+	41063	41063	41641	41641	hypothetical protein	Vibrio phage 11895-B1	YP_007673578.1	hypothetical protein	-	WP_006488895.1
+	+	41659	41659	43215	43215	putative exported phage protein	-	-	pectate lyase	-/+	WP_006488897.1
+	+	43219	43219	43611	43611	putative phage lipoprotein	-	-	hypothetical protein	-	-
+	+	43673	43673	44059	44059	putative phage transmembrane protein	-	-	phage transmembrane protein	-/+	CAR54949.1
+	+	44062	44056	44628	44628	chitinase	Microcystis aeruginosa phage Ma-LMM01	YP_851083.1	glycoside hydrolase family 19 protein	Pseudomonas phage phiPSA1	YP_009043563.1
+	+	44698	44698	45330	45330	hypothetical protein	-	-	hypothetical protein	-	-
+	+	45334	45334	45537	45537	hypothetical protein	-	-	hypothetical protein	-	-
+	+	45580	45580	46020	46020	putative phage lipoprotein	-	-	hypothetical protein	-	-
+	+	46017	46017	46613	46613	hypothetical protein	Ostreococcus lucimarinus virus 1	YP_004061807.1	lipase	-/+	WP_006488875.1
+	+	46809	46809	46823	46823	attR	x	x	attR	x	x
+	●	46996	●	47229	●	hypothetical protein	-	-	●	●	●
-	●	47307	●	47732	●	gp18	Burkholderia virus Bcep1	NP_944326.1	●	●	●
-	●	47864	●	49153	●	putative minor tail protein	Lactobacillus phage KC5a	YP_529883.1	●	●	●
x	N/A
●	not present
-	homologue not present in Virus database
-/+	genes are distinctive for phages, but with no homology to viral sequences in the database

## Sheet: Arkusz2
+	1138119	1140044		51201	Cafeteria roenbergensis virus BV-PW1	putative eIF-2gamma	YP_003970112.1
+	1140087	1140181				tRNA
+	1140168	1140182	1	15		attL
-	1140270	1141259	103	1092	Pseudomonas phage PAJU2	putative integrase	YP_002284365.1
-	1141475	1141807	1308	1640		putative phage DNA-binding protein
-	1141804	1142325	1637	2158	Pseudomonas phage KPP10	hypothetical protein	YP_004306719.1
-	1142322	1142789	2155	2622		hypothetical protein
-	1142806	1143129	2639	2962	Pseudomonas phage F116	hypothetical protein F116p02	YP_164266.1
-	1143126	1143410	2959	3243		hypothetical protein
-	1143407	1143712	3240	3545		hypothetical protein
-	1143709	1143951	3542	3784	Geobacillus phage GBSV1	repressor protein	YP_764505.1
-	1143948	1144337	3781	4170		hypothetical protein
-	1144327	1144620	4160	4453	Enterobacteria phage ES18	gp42	YP_224180.1
-	1144613	1145524	4446	5357	Burkholderia virus Bcep781	gp59	NP_705683.1
-	1145508	1146017	5341	5850	Pectobacterium phage ZF40	putative methylase	YP_007006929.1
-	1146164	1146769	5997	6602	Azospirillum phage Cd	hypothetical protein APCd_gp13	YP_001686854.1
-	1146895	1147575	6728	7408	Xanthomonas citri phage CP2	hypothetical protein	YP_007392924.1
-	1147568	1148425	7401	8258	Rhodococcus phage REQ3	Rect-like protein	YP_005087203.1
-	1148473	1149786	8306	9619	Burkholderia virus Bcep22	Bcep22gp31	NP_944260.2
-	1149783	1149950	9616	9783		putative phage membrane protein
-	1149947	1150105	9780	9938		putative phage membrane protein
-	1150105	1150425	9938	10258		hypothetical protein
-	1150422	1150811	10255	10644	Burkholderia phage Bcep176	gp39	YP_355374.1
-	1150860	1151132	10693	10965		hypothetical protein
-	1151161	1151316	10994	11149		hypothetical protein
-	1151303	1151386	11136	11219		hypothetical protein
-	1151388	1151534	11221	11367	Burkholderia virus BcepNY3	BcepNY3gp34	YP_001294872.1
-	1151536	1151826	11369	11659		hypothetical protein
-	1152484	1152867	12317	12700	Escherichia virus P1	Doc	YP_006571.1
-	1152868	1153044	12701	12877		hypothetical protein
-	1153138	1154670	12971	14503	Bordetella virus BPP1	reverse transcriptase	NP_958675.1
+	1155079	1155369	14912	15202	Burkholderia phage Bcep176	gp21	YP_355356.1
-	1155356	1155760	15189	15593	Enterobacteria phage mEp043 c-1	prophage repressor
+	1155838	1156092	15671	15925	Enterobacteria phage mEp043 c-1	prophage antirepressor	YP_007111551.1
-	1156296	1156538	16129	16371		hypothetical protein
+	1156691	1156966	16524	16799	Burkholderia phage KS5	DNA binding protein	YP_004306375.1
+	1156951	1157880	16784	17713	Pseudomonas phage phi297	putative DNA replication protein O	YP_005098061.1
+	1157858	1158469	17691	18302		hypothetical protein
+	1158466	1158936	18299	18769	Pseudomonas phage AF	putative enoddeoxyribonuclease	YP_007237239.1
+	1158947	1159276	18780	19109		putative phage DNA-binding protein
+	1159273	1159866	19106	19699	Burkholderia phage Bcep176	gp2	YP_355337.1
+	1159975	1160154	19808	19987		hypothetical protein
+	1160235	1160549	20068	20382		hypothetical protein
+	1160500	1162047	20333	21880	Vibrio phage CP-T1	putative TerL large-subunit terminase
+	1162044	1163627	21877	23460	Vibrio phage CP-T1	putative portal protein	YP_007003065.1
+	1163458	1164207	23291	24040	Psychrobacter phage pOW20-A	phage head morphogenesis protein	YP_007673354.1
+	1164209	1165525	24042	25358	Pectobacterium phage ZF40	putative head protein	YP_007006953.1
+	1165538	1166026	25371	25859		hypothetical protein
+	1166037	1167074	25870	26907	Vibrio phage CP-T1	putative major capsid protein	YP_007003081.1
+	1167084	1167509	26917	27342		hypothetical protein
+	1167565	1167948	27398	27781	Vibrio phage CP-T1	hypothetical protein	YP_007003084.1
+	1167977	1168459	27810	28292	Vibrio phage CP-T1	hypothetical protein	YP_007003087.1
+	1168463	1168834	28296	28667		hypothetical protein
+	1168839	1169429	28672	29262		hypothetical protein
+	1169439	1171250	29272	31083	Aggregatibacter phage S1249	hypothetical protein	YP_003344796.1
+	1171268	1171708	31101	31541	Pseudomonas phage vB_PaeM_C2-10_Ab1	hypothetical protein	YP_007236879.1
+	1171711	1172163	31544	31996		hypothetical protein
+	1172160	1172345	31993	32178		hypothetical protein
+	1172338	1174125	32171	33958	Aeromonas phage vB_AsaM-56	putative tail-fiber/lysozyme protein	YP_007007758.1
+	1174122	1174727	33955	34560	Xanthomonas phage vB_XveM_DIBBI	hypothetical protein	YP_006383627.1
+	1174727	1175041	34560	34874	YP_004327038.1	hypothetical protein	YP_004327038.1
+	1175055	1175537	34888	35370		hypothetical protein
+	1175674	1176684	35507	36517	Vibrio phage CP-T1	hypothetical protein	YP_007003099.1
-	1176681	1177094	36514	36927		putative exported phage protein
+	1177108	1177899	36941	37732	Vibrio phage CP-T1	putative baseplate protein	YP_007003100.1
+	1177907	1178257	37740	38090	Vibrio phage CP-T1	hypothetical protein	YP_007003101.1
+	1178254	1179441	38087	39274	Vibrio phage CP-T1	putative baseplate protein	YP_007003102.1
+	1179443	1180159	39276	39992	Vibrio phage CP-T1	hypothetical protein	YP_007003103.1
+	1180216	1181214	40049	41047	Burkholderia virus BcepF1	tail fiber protein	YP_001039780.1
+	1181230	1181808	41063	41641	Vibrio phage 11895-B1	hypothetical protein	YP_007673578.1
+	1181826	1183382	41659	43215		putative exported phage protein
+	1183386	1183778	43219	43611		putative phage lipoprotein
+	1183840	1184226	43673	44059		putative phage transmembrane protein
+	1184229	1184795	44062	44628	Microcystis aeruginosa phage Ma-LMM01	chitinase	YP_851083.1
+	1184865	1185497	44698	45330		hypothetical protein
+	1185501	1185704	45334	45537		hypothetical protein
+	1185747	1186187	45580	46020		putative phage lipoprotein
+	1186184	1186780	46017	46613	Ostreococcus lucimarinus virus 1	hypothetical protein	YP_004061807.1
+	1186976	1186990	46809	46823		attR
+	1187163	1187396	46996	47229		hypothetical protein
-	1187474	1187899	47307	47732	Burkholderia virus Bcep1	gp18	NP_944326.1
-	1188031	1189320	47864	49153	Lactobacillus phage KC5a	putative minor tail protein	YP_529883.1

## Sheet: Sheet1
327198143	YP_004306719.1
56692929	YP_164266.1
115334659	YP_764505.1
62362255	YP_224180.1
23752368	NP_705683.1
422936660	YP_007006929.1
168495116	YP_001686854.1
448245207	YP_007392924.1
372449982	YP_005087203.1
158997724	NP_944260.2
77864664	YP_355374.1
149882935	YP_001294872.1
46401725	YP_006571.1
41179367	NP_958675.1
77864646	YP_355356.1
374531278	YP_005098061.1
431810354	YP_007237239.1
77864627	YP_355337.1
418489212	YP_007003065.1
472339824	YP_007673354.1
422936684	YP_007006953.1
418489228	YP_007003081.1
418489231	YP_007003084.1
418489234	YP_007003087.1
273809558	YP_003344796.1
431809991	YP_007236879.1
422937553	YP_007007758.1
389060420	YP_006383627.1
327198450	YP_004327038.1
418489246	YP_007003099.1
418489247	YP_007003100.1
418489248	YP_007003101.1
418489249	YP_007003102.1
418489250	YP_007003103.1
126011030	YP_001039780.1
472340050	YP_007673578.1
117530240	YP_851083.1
313844144	YP_004061807.1
38638625	NP_944326.1
90592623	YP_529883.1

## Sheet: Sheet2
YP_003970112.1
YP_002284365.1
YP_004306719.1
YP_164266.1
YP_764505.1
YP_224180.1
NP_705683.1
YP_007006929.1
YP_001686854.1
YP_007392924.1
YP_005087203.1
NP_944260.2
YP_355374.1
YP_001294872.1
YP_006571.1
NP_958675.1
YP_355356.1
YP_007111551.1
YP_004306375.1
YP_005098061.1
YP_007237239.1
YP_355337.1
YP_007003065.1
YP_007673354.1
YP_007006953.1
YP_007003081.1
YP_007003084.1
YP_007003087.1
YP_003344796.1
YP_007236879.1
YP_007007758.1
YP_006383627.1
YP_004327038.1
YP_007003099.1
YP_007003100.1
YP_007003101.1
YP_007003102.1
YP_007003103.1
YP_001039780.1
YP_007673578.1
YP_851083.1
YP_004061807.1
NP_944326.1
YP_529883.1
