# Supplementary material for: Burkholderia cenocepacia Prophages—Prevalence, Chromosome Location and Major Genes Involved
Source: Viruses. 2018 May 31;10(6):297. doi: 10.3390/v10060297 (PMC6024312; doi:10.3390/v10060297)
Supplement: Supplementary file 1 [file viruses-10-00297-s001.zip › viruses-297954-r2-supplementary OK/Supplementary data/Method Comparison Tables/Table_S14_method_comparison_MC0-3_chr1_1.xlsx]

## Sheet: Arkusz1
Table S14. Table presents differences between annotations pf region MC0-3_chr1_1 done manually and automatically, by Phaster software. “●“ marks genes that were found absent in given annotation method. If homologue for analyzed gene was not present in virus database it was marked with “-“. In cases in which genes were distinctive for phages, although with no homology to viral sequences in the dat…
						Phaster			Manual
Strand		Start		End		Product	Virus	A/N	Product	Virus	A/N
Phaster	Manual	Phaster	Manual	Phaster	Manual
x	x	1	1	45	45	attL	x	x	attL, left cos-site	x	x
-	-	121	121	1230	1230	site-specific recombinase	Ralstonia phage RSA1	YP_001165299.1	integrase	Burkholderia phage vB_BceM_AP3	AKA61172.1
●	-	●	1557	●	2123	●	●	●	baseplate J family protein	Burkholderia phage vB_BceM_AP3	AKA61171.1
-	-	2120	2120	4912	4912	zinc finger CHC2-family protein	Burkholderia phage KS5	YP_004306368.1	hypothetical protein	Burkholderia phage vB_BceM_AP3	AKA61170.1
-	-	4915	4915	5169	5169	hypothetical protein	Burkholderia phage KS5	YP_004306369.1	hypothetical protein	Burkholderia phage vB_BceM_AP3	AKA61169.1
-	-	5166	5166	5528	5528	hypothetical protein	Burkholderia phage KS5	YP_004306370.1	hypothetical protein	Burkholderia phage KL3	YP_004306417.1
-	-	5531	5531	5686	5686	hypothetical protein	-	-	hypothetical protein	-	-
-	-	5691	5691	5885	5885	membrane protein	Burkholderia phage KS5	YP_004306371.1	hypothetical protein	Burkholderia phage KL3	YP_004306418.1
-	-	5929	5929	6123	6123	hypothetical protein	Burkholderia phage KS5	YP_004306372.1	hypothetical protein	Burkholderia phage vB_BceM_AP3	AKA61165.1
-	-	6128	6128	6322	6322	hypothetical protein	Burkholderia phage KS5	YP_004306373.1	hypothetical protein	Burkholderia phage vB_BceM_AP3	AKA61164.1
-	-	6411	6411	6659	6659	transcriptional activator (Ogr)	Burkholderia phage KS5	YP_004306374.1	hypothetical protein	Burkholderia phage vB_BceM_AP3	AKA61163.1
-	-	6687	6687	6875	6875	hypothetical protein	Ralstonia phage RSA1	YP_001165286.1	hypothetical protein	Ralstonia phage RSA1	YP_001165286.1
-	●	6904	●	7095	●	hypothetical protein	Burkholderia phage KL3	YP_004306423.1	●	●	●
-	-	7112	7112	7339	7297	hypothetical protein	Burkholderia phage KS5	YP_004306376.1	hypothetical protein	-	-
+	-	7465	7914	7914	7914	repressor	Burkholderia phage KS5	YP_004306377.1	transcriptional regulator	-	-
-	-	7905	7905	8285	8285	LysR family transcriptional regulator	-	-	LysR family transcriptional regulator	-	-
-	-	8752	8752	9903	9903	tail protein (D)	Burkholderia phage KS5	YP_004306380.1	late control geneD protein	Burkholderia phage vB_BceM_AP3	AKA61157.1
-	●	9900	●	10328	●	tail protein (U)	Burkholderia phage KS5	YP_004306381.1	●	●	●
-	-	10342	10342	13101	13101	tail tape measure protein (T)	Burkholderia phage KS5	YP_004306382.1	tail tape measure protein (T)	Burkholderia phage KS5	YP_004306382.1
-	-	13098	13098	13217	13217	tail protein (E+E')	Burkholderia phage KS5	YP_004306383.1	P2 GpE family protein	Burkholderia phage vB_BceM_AP3	AKA61154.1
-	-	13217	13217	13528	13534	tail protein (E)	Burkholderia phage KS5	YP_004306384.1	tail protein	Burkholderia phage vB_BceM_AP3	AKA61153.1
-	-	13561	13561	14070	14070	tail tube protein (FII)	Burkholderia phage KS5	YP_004306385.1	major tail tube protein	Burkholderia phage vB_BceM_AP3	AKA61152.1
-	-	14100	14100	15272	15272	tail sheath protein (FI)	Burkholderia phage KS5	YP_004306386.1	tail sheath protein	Burkholderia phage vB_BceM_AP3	AKA61151.1
-	-	15384	15384	16133	16133	N-4/N-6 DNA methylase	Burkholderia phage KS5	YP_004306387.1	DNA methylase N-4	Burkholderia phage vB_BceM_AP3	AKA61150.1
-	●	16111	●	16293	●	Com translational regulator	Burkholderia phage KS5	YP_004306388.1	●	●	●
-	-	16443	16443	16781	16781	hypothetical protein	-	-	hypothetical protein	Burkholderia phage vB_BceM_AP3	AKA61148.1
-	-	16848	16848	17276	17276	hypothetical protein	Celeribacter phage P12053L	YP_006560939.1	hypothetical protein	Burkholderia phage ST79	YP_008060510.1
-	-	17273	17273	18982	18982	tail fiber protein	Burkholderia phage KS5	YP_004306390.1	tail fiber protein	Burkholderia phage vB_BceM_AP3	AKA61146.1
-	-	18988	18988	19539	19554	baseplate assembly protein (I)	Burkholderia phage KS5	YP_004306391.1	tail protein	Burkholderia phage vB_BceM_AP3	AKA61145.1
-	-	19532	19532	20437	20437	baseplate assembly protein (J)	Burkholderia phage KS5	YP_004306392.1	baseplate assembly protein	Burkholderia phage vB_BceM_AP3	AKA61144.1
-	-	20434	20434	20799	20799	baseplate assembly protein (W)	Burkholderia phage KS5	YP_004306393.1	baseplate assembly protein	Burkholderia phage vB_BceM_AP3	AKA61143.1
-	-	20796	20796	21500	21500	baseplate assembly protein (V)	Burkholderia phage KS5	YP_004306394.1	baseplate assembly protein	Burkholderia phage vB_BceM_AP3	AKA61142.1
-	-	21780	21780	23549	23501	hypothetical protein	Aggregatibacter phage S1249	YP_003344831.1	hypothetical protein	-	-
-	-	23768	23768	24217	24217	tail completion protein (S)	Burkholderia phage KS5	YP_004306396.1	virion morphogenesis protein	Burkholderia phage vB_BceM_AP3	AKA61140.1
-	-	24217	24217	24627	24627	tail completion protein (R)	Burkholderia phage KS5	YP_004306397.1	tail completion protein	Burkholderia phage vB_BceM_AP3	AKA61139.1
-	-	24624	24624	25115	25115	Rz	Burkholderia phage KS5	YP_004306398.1	i-spanin	Burkholderia phage vB_BceM_AP3	AKA61138.1
-	-	25112	25112	25912	25912	Rz1	Burkholderia phage KS5	YP_004306399.1	endolysin	Burkholderia phage vB_BceM_AP3	AKA61137.1
-	-	25905	25905	26225	26225	endolysin	Burkholderia phage KS5	YP_004306400.1	holin	Burkholderia phage vB_BceM_AP3	AKA61136.1
-	-	26225	26225	26599	26599	holin	Burkholderia phage KS5	YP_004306401.1	antiholin	Burkholderia phage vB_BceM_AP3	AKA61135.1
-	-	26602	26602	26814	26814	putative antiholin	Burkholderia phage KS5	YP_004306402.1	tail protein	Burkholderia phage vB_BceM_AP3	AKA61134.1
-	-	26814	26814	27296	27296	capsid completion protein (L)	Burkholderia phage KS5	YP_004306405.1	head completion protein	Burkholderia phage vB_BceM_AP3	AKA61132.1
-	-	27401	27401	28087	28087	terminase endonuclease subunit (M)	Burkholderia phage KS5	YP_004306406.1	small terminase subunit	Burkholderia phage vB_BceM_AP3	AKA61131.1
-	-	28084	28084	29103	29103	capsid protein (N)	Burkholderia phage KS5	YP_004306407.1	major capsid protein	Burkholderia phage vB_BceM_AP3	AKA61130.1
-	-	29140	29140	29958	29958	capsid scaffolding protein (O)	Burkholderia phage KS5	YP_004306408.1	capsid scaffolding protein	Burkholderia phage vB_BceM_AP3	AKA61129.1
+	-	30103	31854	31854	31854	terminase ATPase subunit (P)	Burkholderia phage KS5	YP_004306409.1	terminase ATPase subunit (P)	Burkholderia phage KS5	YP_004306409.1
+	-	31854	32906	32906	32906	portal vertex protein (Q)	Burkholderia phage KS5	YP_004306410.1	portal vertex protein	Burkholderia phage vB_BceM_AP3	AKA61127.1
-	-	32934	32934	33650	33662	hypothetical protein	Burkholderia virus phiE125	NP_536389.1	hypothetical protein	Burkholderia phage vB_BceM_AP3	AKA61176.1
●	-	●	33747	●	34028	●	●	●	hypothetical protein	Burkholderia phage vB_BceM_AP3	AKA61175.1
+	●	34025	●	34189	●	hypothetical protein	-	-	●	●	●
-	-	34625	34625	35740	35740	hypothetical protein	Burkholderia phage KL3	YP_004306460.1	hypothetical protein	Burkholderia phage KL3	YP_004306460.1
-	-	35746	35746	36516	36516	hypothetical protein	Burkholderia virus phiE122	YP_001111159.1	hypothetical protein	Burkholderia phage phiE122	YP_001111159.1
-	-	36513	36513	37049	37049	hypothetical protein	Burkholderia virus phiE122	YP_001111160.1	hypothetical protein	Burkholderia phage phiE122	YP_001111160.1
-	-	37443	37443	38504	38240	RelA/SpoT domain-containing protein	-	-	(p)ppGpp synthetase	Burkholderia phage vB_BceM_AP3	WP_012327689.1
x	x	38826	38826	38871	38871	attR	x	x	attR	x	x
+	●	39072	●	40688	●	ubiquitin E3 ligase ICP0	Human herpesvirus 2	NP_044528.2	●	●	●
x	N/A
●	not present
-	homologue not present in Virus database
-/+	genes are distinctive for phages, but with no homology to viral sequences in the database
