# Supplementary material for: Burkholderia cenocepacia Prophages—Prevalence, Chromosome Location and Major Genes Involved
Source: Viruses. 2018 May 31;10(6):297. doi: 10.3390/v10060297 (PMC6024312; doi:10.3390/v10060297)
Supplement: Supplementary file 1 [file viruses-10-00297-s001.zip › viruses-297954-r2-supplementary OK/Supplementary data/Method Comparison Tables/Table_S15_method_comparison_MSMB384WGS_chr1_2.xlsx]

## Sheet: Sheet1
Table S15. Table presents differences between annotations of region MSMB384WGS_chr1_2 done manually and automatically, by Phaster software. “●“marks genes that were found absent in given annotation method. If homologue for analyzed gene was not present in virus database it was marked with “-“. In cases in which genes were distinctive for phages, although with no homology to viral sequences in the…
						Phaster			Manual
Strand		Start		End		Product	Virus	A/N	Product	Virus	A/N
Phaster	Manual	Phaster	Manual	Phaster	Manual
x	x	1	1	46	46	attL	x	x	attL	x	x
-	-	56	56	1150	1150	phage integrase family protein	Escherichia phage HK75	YP_004934132.1	integrase	Escherichia phage HK75	YP_004934132.1
-	-	1359	1359	1988	1955	hypothetical protein	Pseudomonas phage F116	YP_164271.1	hypothetical protein	Pseudomonas phage F116	YP_164271.1
●	+	●	2507	●	2926	●	●	●	hypothetical protein	Burkholderia phage Bcep176	YP_355385.1
-	-	2923	2923	3210	3210	hypothetical protein	-	-	hypothetical protein	-	-
-	●	3210	●	3404	●	hypothetical protein	-	-	●	●	●
-	-	3404	3404	3778	3778	gp36	Enterobacteria phage ES18	YP_224174.1	hypothetical protein	-	-
-	-	4291	4291	6024	5721	hypothetical protein	Pseudomonas phage PMG1	YP_005098250.1	hypothetical protein	-	-
-	-	6043	6043	7143	7143	putative DNA cytosine methylase	Burkholderia virus phiE125	NP_536413.1	putative DNA cytosine methylase	Burkholderia virus phiE125]	NP_536413.1
-	-	7192	7192	8001	8001	hypothetical protein	Pseudomonas phage PAJU2	YP_002284385.1	hypothetical protein	-	-
	-		8184		8402	●	●	●	hypothetical protein	Burkholderia phage Bcep176	YP_355376.1
-	-	8402	8402	8731	8731	hypothetical protein	-	-	hypothetical protein	-	-
-	-	8762	8762	8986	8986	hypothetical protein	-	-	hypothetical protein	-	-
-	-	9041	9041	9253	9253	hypothetical protein	-	-	hypothetical protein	-	-
-	-	9280	9280	9513	9513	hypothetical protein	-	-	hypothetical protein	-	-
-	-	10322	10322	10642	10642	hypothetical protein	Salmonella phage c341	YP_003090257.1	hypothetical protein	-	-
●	-	●	11252	●	11728	●	●	●	transcriptional regulator	-/+	WP_059668021.1
●	+	●	11803	●	12099	●	●	●	hypothetical protein	-	-
+	+	12100	12100	12339	12339	hypothetical protein	-	-	hypothetical protein	-	-
+	+	12908	12845	13207	13207	gp9	Burkholderia phage KS5	YP_004306375.1	hypothetical protein	-	-
+	+	13305	13305	13604	13604	hypothetical protein	Escherichia phage ECBP5	YP_009146391.1	hypothetical protein	-	-
+	+	13648	13648	13950	13950	hypothetical protein	Burkholderia virus BcepF1	YP_001039691.1	hypothetical protein	Burkholderia virus BcepF1	YP_001039691.1
+	+	13972	14029	14853	14853	hypothetical protein	Burkholderia virus phi6442	YP_001111136.1	putative chromosome partitioning protein	Burkholderia virus phi6442	YP_001111136.1
+	+	14850	14850	15863	15863	hypothetical protein	Burkholderia virus phi1026b	NP_945102.1	hypothetical protein	Burkholderia virus phi1026b	NP_945102.1
+	+	15860	15860	16405	16405	hypothetical protein	Burkholderia virus phi6442	YP_001111140.1	hypothetical protein	Burkholderia virus phi6442	YP_001111140.1
+	+	16413	16413	16805	16805	winged helix-turn-helix domain-containing protein	-	-	winged helix-turn-helix domain-containing protein	-	WP_060263150.1
+	+	17236	17191	17550	17550	hypothetical protein	-	-	hypothetical protein	-	-
+	-	17547	17753	17786	18082	hypothetical protein	Burkholderia virus phiE125	NP_536422.1	hypothetical protein	-	-
+	●	17786	●	18046	●	hypothetical protein	Burkholderia virus Bcep22	NP_944247.1	●	●	●
+	+	18072	18072	18503	18503	hypothetical protein	-	-	hypothetical protein	-	-
+	+	18500	18500	18811	18811	hypothetical protein	Pseudo_MD8_Pseudomonas phage MD8	record removed	hypothetical protein	Pseudomonas phage H66	AGC34618.1
-	+	19574	19469	19759	19783	hypothetical protein	-	-	hypothetical protein	-	-
+	+	19783	19783	20472	20472	minor tail protein	Rhodobacter phage RcRhea	YP_009213512.1	minor tail protein	Rhodobacter phage RcRhea	YP_009213512.1
+	+	20634	20634	21212	21212	hypothetical protein	-	-	hypothetical protein	-	-
+	+	21190	21190	23226	23226	gp02 protein	Vibrio phage VP585	YP_009167709.1	terminase large subunit	Synechococcus phage S-CAM8	AET72686.1
+	+	23229	23268	23504	23504	phage head-tail adapter protein	-	-	phage head-tail adapter protein	-/+	KWF74592.1
+	+	23501	23501	25156	25156	portal protein	Burkholderia phage AH2	YP_006561149.1	portal protein	Xylella phage Sano	AHB12085.1
+	+	25185	25185	26081	26081	putative capsid assembly protein/protease	Burkholderia virus phiE125	NP_536361.1	serine peptidase	-	WP_060263160.1
+	+	26103	26103	26690	26690	hypothetical protein	-	-	hypothetical protein	-	-
+	+	26718	26718	27131	27131	hypothetical protein	Vibrio phage X29	YP_009043931.1	hypothetical protein	-	-
+	+	27205	27205	28251	28251	capsid protein E	Burkholderia phage BcepNazgul	NP_918991.1	major capsid protein	Xylella phage Sano	AHB12081.1
+	+	28260	28260	28496	28496	hypothetical protein	-	-	hypothetical protein	-	-
+	+	28500	28500	28844	28844	hypothetical protein	-	-	hypothetical protein	-	-
+	+	28876	28837	29439	29439	hypothetical protein	-	-	hypothetical protein	-	-
+	+	29452	29452	29631	29631	hypothetical protein	Escher_D108_NC_013594	281199682	hypothetical protein	-	-
+	+	29628	29628	31118	31118	tail sheath protein	Entero_SfI_NC_027339	849250296	tail sheath protein	Enterobacteria phage SfI	YP_009147459.1
+	+	31188	31188	31562	31562	phage tail protein	-	-	phage tail protein	-/+	WP_060263169.1
+	+	31566	31563	32126	32126	hypothetical protein	-	-	hypothetical protein	-	-
+	+	32290	32290	33714	33714	tail/DNA circulation protein	Shigella phage SfIV	YP_008766878.1	multidrug DMT transporter	-	WP_060263171.1
+	+	33731	33731	35287	35287	gp14 T	Burkholderia phage BcepB1A	YP_291174.1	hypothetical protein	-	-
+	+	35287	35287	36429	36429	tail protein	Shigella phage SfIV	YP_008766879.1	hypothetical protein	-	-
+	+	36474	36429	36992	36992	siderophore-interacting protein	Salmonella phage 118970_sal3	record removed	base plate assembly	-/+	WP_060263250.1
+	+	36996	36996	37442	37442	hypothetical protein	Escherichia phage D108	YP_003335795.1	tail protein	Escherichia virus Mu	NP_050650.1
+	+	37444	37444	38607	38607	hypothetical protein	Salmonella phage 118970_sal3	record removed	baseplate protein	-/+	WP_060263175.1
●	+	●	38893	●	39255	●	●	●	tail protein	-/+	WP_059486317.1
+	+	39403	39268	40179	40179	gp05 H	Burkholderia phage BcepB1A	YP_024911.1	hypothetical protein	-	-
+	+	40353	40194	40730	40730	hypothetical protein	Ralstonia phage RSL1	YP_001950073.1	hypothetical protein	-	-
+	+	41578	40738	42276	42276	tail spike protein	Burkholderia virus BcepNY3	YP_001294888.1	hypothetical protein	-	-
+	+	42339	42339	42725	42725	hypothetical protein	-	-	hypothetical protein	-	-
+	+	42728	42722	43294	43294	hypothetical protein	Pseudomonas phage JBD44	record removed	lysozyme	-/+	WP_060263180.1
+	+	43372	43372	44004	44004	portal protein	Bacillus phage AR9	record removed	hypothetical protein	-	-
●	+	●	44245	●	44928	●	●	●	hypothetical protein	-	-
●	+	●	44925	●	45524	●	●	●	lipase	-/+	WP_060263184.1
●	-	●	45658	●	46557	●	●	●	hypothetical protein	-	-
●	-	●	47169	●	47594	●	●	●	hypothetical protein	-	-
●	-	●	47602	●	48057	●	●	●	hypothetical protein	Burkholderia phage KS9	YP_003090204.1
●	+	●	48138	●	48818	●	●	●	hypothetical protein	Burkholderia virus phiE125	NP_536389.1
x	x	48965	48965	49010	49010	attR	x	x	attR	x	x
x	N/A
●	not present
-	homologue not present in Virus database
-/+	genes are distinctive for phages, but with no homology to viral sequences in the database

## Sheet: Arkusz1
x	1394910	1394955	attL	x	x		1	46
-	1394965	1396059	phage integrase family protein	Escher_HK75_NC_016160	356870702		56	1150
-	1396268	1396897	hypothetical protein	Pseudo_F116_NC_006552	56692934		1359	1988
-	1397832	1398119	hypothetical protein	-	-		2923	3210
-	1398119	1398313	hypothetical protein	-	-		3210	3404
-	1398313	1398687	gp36	Entero_ES18_NC_006949	62362249		3404	3778
-	1399200	1400933	hypothetical protein	Pseudo_PMG1_NC_016765	374531692		4291	6024
-	1400952	1402052	putative DNA cytosine methylase	Burkho_phiE125_NC_003309	17975218		6043	7143
-	1402101	1402910	hypothetical protein	Pseudo_PAJU2_NC_011373	209552470		7192	8001
-	1403311	1403640	hypothetical protein	-	-		8402	8731
-	1403671	1403895	hypothetical protein	-	-		8762	8986
-	1403950	1404162	hypothetical protein	-	-		9041	9253
-	1404189	1404422	hypothetical protein	-	-		9280	9513
-	1405231	1405551	hypothetical protein	Salmon_g341c_NC_013059	255252722		10322	10642
+	1407009	1407248	hypothetical protein	-	-		12100	12339
+	1407817	1408116	gp9	Burkho_KS5_NC_015265	327198007		12908	13207
+	1408214	1408513	hypothetical protein	Escher_ECBP5_NC_027330	849119779		13305	13604
+	1408557	1408859	hypothetical protein	Burkho_BcepF1_NC_009015	126010941		13648	13950
+	1408881	1409762	gp57	Burkho_phi6442_NC_009235	134288621		13972	14853
+	1409759	1410772	gp71	Burkho_phi1026b_NC_005284	38707961		14850	15863
+	1410769	1411314	gp61	Burkho_phi6442_NC_009235	134288657		15860	16405
+	1411322	1411714	winged helix-turn-helix domain-containing protein	-	-		16413	16805
+	1412145	1412459	hypothetical protein	-	-		17236	17550
+	1412456	1412695	hypothetical protein	Burkho_phiE125_NC_003309	17975227		17547	17786
+	1412695	1412955	hypothetical protein	Burkho_Bcep22_NC_005262	38640326		17786	18046
+	1412981	1413412	hypothetical protein	-	-		18072	18503
+	1413409	1413720	hypothetical protein	Pseudo_MD8_NC_031091	100040		18500	18811
-	1414483	1414668	hypothetical protein	-	-		19574	19759
+	1414692	1415381	minor tail protein	Rhodob_RcRhea_NC_028954	971760207		19783	20472
+	1415543	1416121	hypothetical protein	-	-		20634	21212
+	1416099	1418135	gp02 protein	Vibrio_VP58.5_NC_027981	937456073		21190	23226
+	1418138	1418413	phage head-tail adapter protein	-	-		23229	23504
+	1418410	1420065	portal protein	Burkho_AH2_NC_018283	399529104		23501	25156
+	1420094	1420990	putative capsid assembly protein/protease	Burkho_phiE125_NC_003309	17975166		25185	26081
+	1421012	1421599	hypothetical protein	-	-		26103	26690
+	1421627	1422040	hypothetical protein	Vibrio_X29_NC_024369	658311227		26718	27131
+	1422114	1423160	capsid protein E	Burkho_BcepNazgul_NC_005091	34610166		27205	28251
+	1423169	1423405	hypothetical protein	-	-		28260	28496
+	1423409	1423753	hypothetical protein	-	-		28500	28844
+	1423785	1424348	hypothetical protein	-	-		28876	29439
+	1424361	1424540	hypothetical protein	Escher_D108_NC_013594	281199682		29452	29631
+	1424537	1426027	tail sheath protein	Entero_SfI_NC_027339	849250296		29628	31118
+	1426097	1426471	phage tail protein	-	-		31188	31562
+	1426475	1427035	hypothetical protein	-	-		31566	32126
+	1427199	1428623	tail/DNA circulation protein	Shigel_SfIV_NC_022749	557307540		32290	33714
+	1428640	1430196	gp14 T	Burkho_BcepB1A_NC_005886	72257065		33731	35287
+	1430196	1431338	tail protein	Shigel_SfIV_NC_022749	557307541		35287	36429
+	1431383	1431901	siderophore-interacting protein	Salmon_118970_sal3_NC_031940	100025		36474	36992
+	1431905	1432351	hypothetical protein	Escher_D108_NC_013594	281199691		36996	37442
+	1432353	1433516	hypothetical protein	Salmon_118970_sal3_NC_031940	100027		37444	38607
+	1434312	1435088	gp05 H	Burkho_BcepB1A_NC_005886	48697553		39403	40179
+	1435262	1435639	hypothetical protein	Ralsto_RSL1_NC_010811	189426974		40353	40730
+	1436487	1437185	tail spike protein	Burkho_BcepNY3_NC_009604	149882951		41578	42276
+	1437248	1437634	hypothetical protein	-	-		42339	42725
+	1437637	1438203	hypothetical protein	Pseudo_JBD44_NC_030929	100042		42728	43294
+	1438281	1438913	portal protein	Bacill_AR9_NC_031039	100032		43372	44004
x	1443874	1443919	attR	x	x		48965	49010
