# Supplementary material for: Burkholderia cenocepacia Prophages—Prevalence, Chromosome Location and Major Genes Involved
Source: Viruses. 2018 May 31;10(6):297. doi: 10.3390/v10060297 (PMC6024312; doi:10.3390/v10060297)
Supplement: Supplementary file 1 [file viruses-10-00297-s001.zip › viruses-297954-r2-supplementary OK/Supplementary data/Method Comparison Tables/Table_S16_method_comparison_VC7848_chr1_2.xlsx]

## Sheet: Arkusz1
Table S16. Table presents differences between annotations pf region VC7848_chr1_2 done manually and automatically, by Phaster software. “●“marks genes that were found absent in given annotation method. If homologue for analyzed gene was not present in virus database it was marked with “-“. In cases in which genes were distinctive for phages, although with no homology to viral sequences in the dat…
						Phaster			Manual
Strand		Start		End		Product	Virus	A/N	Product	Virus	A/N
Phaster	Manual	Phaster	Manual	Phaster	Manual
x	x	1	1	46	46	attL	x	x	attL	x	x
-	-	111	111	1187	1187	site-specific recombinase	Ralstonia phage phiRSA1	YP_001165299.1	integrase	Burkholderia phage vB_BceM_AP3	AKA61172.1
-	●	1268	●	1390	●	DNA-binding protein	-	-	●	●	●
-	●	1524	●	2061	●	Baseplate J family protein	-	-	●	●	●
-	-	2076	2076	4868	4868	zinc finger CHC2-family protein	Burkholderia phage KS5	YP_004306368.1	hypothetical protein	Burkholderia phage vB_BceM_AP3	AKA61170.1
-	-	4871	4871	5119	5119	hypothetical protein	Burkholderia phage KS5	YP_004306369.1	hypothetical protein	Burkholderia phage KL3	YP_004306416.1
-	-	5116	5116	5478	5478	hypothetical protein	Burkholderia phage KS5	YP_004306370.1	hypothetical protein	Burkholderia phage vB_BceM_AP3	AKA61168.1
-	-	5482	5482	5829	5829	hypothetical protein	-	-	hypothetical protein	Burkholderia phage vB_BceM_AP3	AKA61167.1
-	-	5834	5834	6028	6028	hypothetical protein	Burkholderia phage KS5	YP_004306371.1	hypothetical protein	Burkholderia phage KL3	YP_004306418.1
-	-	6072	6072	6266	6266	hypothetical protein	Burkholderia phage KS5	YP_004306372.1	hypothetical protein	Burkholderia phage KL3	YP_004306419.1
-	-	6271	6271	6465	6465	hypothetical protein	Burkholderia phage KS5	YP_004306373.1	hypothetical protein	Burkholderia phage vB_BceM_AP3	AKA61164.1
-	-	6554	6554	6802	6802	transcriptional activator (Ogr)	Burkholderia phage KS5	YP_004306374.1	transcriptional regulator	Burkholderia phage vB_BceM_AP3	AKA61163.1
-	●	6830	●	7021	●	hypothetical protein	Burkholderia phage KL3	YP_004306422.1	●	●	●
●	+	●	6848	●	7039	●	●	●	hypothetical protein	Burkholderia vietnamiensis	KVE95776.1
-	-	7050	7050	7241	7241	hypothetical protein	Burkholderia phage KL3	YP_004306423.1	hypothetical protein	Burkholderia phage KL3	YP_004306423.1
-	-	7258	7258	7443	7443	hypothetical protein	Burkholderia phage KS5	YP_004306376.1	hypothetical protein	Burkholderia virus phiE202	YP_001111051.1
+	+	7561	7603	8052	8052	repressor	Burkholderia phage KS5	YP_004306377.1	hypothetical protein	Burkholderia phage KL3	YP_004306425.1
-	-	8043	8043	8423	8423	LysR family transcriptional regulator	-	-	LysR family transcriptional regulator	-	-
+	+	8597	8597	8887	8887	hypothetical protein	-	-	hypothetical protein	-	-
-	-	8890	8890	10041	10041	tail protein (D)	Burkholderia phage KS5	YP_004306380.1	late control geneD protein	Burkholderia phage vB_BceM_AP3	AKA61157.1
-	-	10038	10038	10466	10466	tail protein (U)	Burkholderia phage KS5	YP_004306381.1	P2 GpU family protein	Burkholderia phage vB_BceM_AP3	AKA61156.1
-	-	10480	10480	13731	13731	tail tape measure protein (T)	Burkholderia phage KS5	YP_004306382.1	hypothetical protein	Burkholderia phage vB_BceM_AP3	AKA61155.1
-	-	13728	13728	13847	13847	tail protein (E)	Burkholderia phage KS5	YP_004306384.1	P2 GpE family protein	Burkholderia phage vB_BceM_AP3	AKA61154.1
-	-	13847	13847	14158	14158	tail protein (E+E')	Burkholderia phage KS5	YP_004306383.1	tail protein	Burkholderia phage vB_BceM_AP3	AKA61153.1
-	-	14191	14191	14700	14700	tail tube protein (FII)	Burkholderia phage KS5	YP_004306385.1	major tail tube protein	Burkholderia phage vB_BceM_AP3	AKA61152.1
-	-	14730	14730	15902	15902	tail sheath protein (FI)	Burkholderia phage KS5	YP_004306386.1	tail sheath protein	Burkholderia phage vB_BceM_AP3	AKA61151.1
-	-	16014	16014	16763	16763	N-4/N-6 DNA methylase	Burkholderia phage KS5	YP_004306387.1	DNA methylase N-4	Burkholderia phage vB_BceM_AP3	AKA61150.1
-	●	16741	●	16923	●	Com translational regulator	Burkholderia phage KS5	YP_004306388.1	●	●	●
-	-	17073	17073	17411	17411	hypothetical protein	Burkholderia phage ST79	YP_008060511.1	hypothetical protein	Burkholderia phage vB_BceM_AP3	AKA61148.1
-	-	17434	17434	17868	17868	hypothetical protein	Burkholderia phage ST79	YP_008060510.1	hypothetical protein	Burkholderia phage ST79	YP_008060510.1
-	-	17865	17865	20882	20882	phage tail fiber protein	Burkholderia phage ST79	YP_008060509.1	phage tail fiber protein	Burkholderia phage ST79	YP_008060509.1
-	-	20888	20888	21439	21439	baseplate assembly protein (I)	Burkholderia phage KS5	YP_004306391.1	tail protein	Burkholderia phage vB_BceM_AP3	AKA61145.1
-	-	21432	21432	22337	22337	baseplate assembly protein (J)	Burkholderia phage KS5	YP_004306392.1	baseplate assembly protein	Burkholderia phage vB_BceM_AP3	AKA61144.1
-	-	22334	22334	22699	22699	baseplate assembly protein (W)	Burkholderia phage KS5	YP_004306393.1	baseplate assembly protein	Burkholderia phage vB_BceM_AP3	AKA61143.1
-	-	22696	22696	23400	23400	baseplate assembly protein (V)	Burkholderia phage KS5	YP_004306394.1	basteplate assembly protein	Burkholderia phage vB_BceM_AP3	AKA61142.1
-	-	23500	23500	23949	23949	exonuclease (Old)	Burkholderia phage KS5	YP_004306396.1	virion morphogenesis protein	Burkholderia phage vB_BceM_AP3	AKA61140.1
-	-	23949	23949	24359	24359	tail completion protein (R)	Burkholderia phage KS5	YP_004306397.1	tail completion protein (R)	Burkholderia phage KS5	YP_004306397.1
-	-	24356	24356	24847	24874	Rz	Burkholderia phage KS5	YP_004306399.1	i-spanin	Burkholderia phage vB_BceM_AP3	AKA61138.1
-	-	24844	24844	25644	25644	Rz1	Burkholderia phage KS5	YP_004306400.1	endolysin	Burkholderia phage vB_BceM_AP3	AKA61137.1
-	-	25637	25637	25957	25957	endolysin	Burkholderia phage KS5	YP_004306401.1	holin	Burkholderia phage vB_BceM_AP3	AKA61136.1
-	-	25957	25957	26331	26331	holin	Burkholderia phage KS5	YP_004306402.1	antiholin	Burkholderia phage vB_BceM_AP3	AKA61135.1
-	-	26334	26334	26546	26546	antiholin	Burkholderia phage KS5	YP_004306403.1	tail protein	Burkholderia phage vB_BceM_AP3	AKA61134.1
●	-	●	26546	●	26782	●	●	●	hypothetical protein	Burkholderia phage KS5	YP_004306404.1
-	-	26782	26782	27264	27264	capsid completion protein (L)	Burkholderia phage KS5	YP_004306405.1	head completion protein	Burkholderia phage vB_BceM_AP3	AKA61132.1
-	-	27369	27369	28055	28055	terminase endonuclease subunit (M)	Burkholderia phage KS5	YP_004306406.1	small terminase subunit	Burkholderia phage vB_BceM_AP3	AKA61131.1
-	-	28052	28052	29071	29071	capsid protein (N)	Burkholderia phage KS5	YP_004306407.1	major capsid protein	Burkholderia phage vB_BceM_AP3	AKA61130.1
-	-	29108	29108	29932	29932	capsid scaffolding protein (O)	Burkholderia phage KS5	YP_004306408.1	capsid scaffolding protein	Burkholderia phage vB_BceM_AP3	AKA61129.1
+	+	30077	30077	31840	31840	terminase ATPase subunit (P)	Burkholderia phage KS5	YP_004306409.1	terminase ATPase subunit (P)	Burkholderia phage KS5	YP_004306409.1
+	+	31827	31956	32882	32882	portal vertex protein (Q)	Burkholderia phage KS5	YP_004306410.1	portal vertex protein	Burkholderia phage vB_BceM_AP3	AKA61127.1
-	-	32910	32910	33626	33626	hypothetical protein	Burkholderia phage phiE125	NP_536389.1	hypothetical protein	Burkholderia phage vB_BceM_AP3	AKA61176.1
+	+	33763	33721	34002	34002	hypothetical protein	-	-	hypothetical protein	Burkholderia phage vB_BceM_AP3	AKA61175.1
+	+	34051	34051	34305	34305	hypothetical protein	Gordonia phage CaptainKirk2	record removed	cytotoxic translational repressor of toxin-antitoxin stability system	Burkholderia phage vB_BceM_AP3	AKA61174.1
+	+	34289	34289	34615	34615	putative helix-turn-helix transcriptional regulator	Burkholderia phage phiE125	NP_536425.1	DNA-binding protein	Burkholderia phage vB_BceM_AP3	AKA61173.1
-	-	35008	35008	36123	36123	hypothetical protein	Burkholderia phage KL3	YP_004306460.1	hypothetical protein	Burkholderia phage KL3	YP_004306460.1
-	-	36129	36129	36899	36899	gp9, bacteriophage protein	Burkholderia phage phiE12-2	YP_001111159.1	hypothetical protein	Burkholderia phage phiE12-2	YP_001111159.1
-	-	36896	36896	37432	37432	hypothetical protein	Burkholderia phage phiE12-2	YP_001111160.1	hypothetical protein	Burkholderia phage phiE12-2	YP_001111160.1
●	-	●	37649	●	37966	●	●	●	hypothetical protein	Burkholderia cenocepacia	WP_077180198.1
x	x	38294	38294	38339	38339	attR	x	x	attR	x	x
x	N/A
●	not present
-	homologue not present in Virus database
-/+	genes are distinctive for phages, but with no homology to viral sequences in the database
