# Supplementary material for: Burkholderia cenocepacia Prophages—Prevalence, Chromosome Location and Major Genes Involved
Source: Viruses. 2018 May 31;10(6):297. doi: 10.3390/v10060297 (PMC6024312; doi:10.3390/v10060297)
Supplement: Supplementary file 1 [file viruses-10-00297-s001.zip › viruses-297954-r2-supplementary OK/Supplementary data/Method Comparison Tables/Table_S17_method_comparison_VC12308_chr1_1.xlsx]

## Sheet: Arkusz1
Table S17. Table presents differences between annotations pf region VC12308_chr1_1 done manually and automatically, by Phaster software. “●“marks genes that were found absent in given annotation method. If homologue for analyzed gene was not present in virus database it was marked with “-“. In cases in which genes were distinctive for phages, although with no homology to viral sequences in the da…
						Phaster			Manual
Strand		Start		End		Product	Virus	A/N	Product	Virus	A/N
Phaster	Manual	Phaster	Manual	Phaster	Manual
x	x	1	1	31	31	attL	x	x	attL	x	x
-	-	100	100	1176	1176	site-specific recombinase	Burkholderia virus phiE202	YP_001111041.1	integrase	Burkholderia phage vB_BceM_AP3	AKA61172.1
+	+	1179	1179	1451	1451	hypothetical protein	-	-	hypothetical protein	-	-
-	●	1503	●	1874	●	hypothetical protein	-	-	●	●	●
-	-	1871	1871	4663	4663	conserved hypothetical protein	Burkholderia virus phiE202	YP_001111042.1	zinc finger CHC2-family protein	Burkholderia phage KS5	YP_004306368.1
-	-	4669	4669	4926	4926	hypothetical protein	Burkholderia virus phiE202	YP_001111042.1	hypothetical protein	Burkholderia phage KS5	YP_004306369.1
-	-	5054	5054	5302	5239	conserved hypothetical protein	Burkholderia virus phiE202	YP_001111050.1	repressor	Burkholderia phage BEK	AIP84279.1
-	-	5484	5484	5699	5657	conserved hypothetical protein	Burkholderia virus phiE202	YP_001111051.1	hypothetical protein	Burkholderia phage KL3	YP_004306424.1
+	+	5862	5790	6281	6281	hypothetical protein	Burkholderia virus phiE202	YP_001111052.1	repressor	Burkholderia phage KL3	YP_004306425.1
+	+	6598	6571	6894	6894	hypothetical protein	Burkholderia phage KL3	YP_004306426.1	hypothetical protein	Burkholderia phage KL3	YP_004306426.1
-	-	7082	7082	8140	8140	fels-2 prophage protein	Burkholderia virus phiE202	YP_001111055.1	late control gene D protein	Burkholderia phage phi52237	YP_293724.1
-	-	8137	8137	8568	8568	fels-2 prophage protein	Burkholderia virus phiE202	YP_001111056.1	fels-2 prophage protein	Burkholderia phage phiE122	YP_001111178.1
-	-	8591	8591	11161	11161	bacteriophage membrane protein	Burkholderia virus phiE202	YP_001111057.1	tail tape measure protein (T)	Burkholderia phage KS5	YP_004306382.1
-	-	11177	11177	11290	11290	phage tail protein, P2 GpE family	Burkholderia virus phiE202	YP_001111058.1	phage tail protein	Burkholderia phage phiE122	YP_001111180.1
-	-	11299	11299	11670	11670	phage tail protein E	Burkholderia virus phiE202	YP_001111059.1	tail protein E	Burkholderia phage phiE202	YP_001111059.1
-	-	11747	11747	12250	12256	phage major tail tube protein	Burkholderia virus phiE202	YP_001111060.1	tail tube protein (FII)	Burkholderia phage KL3	YP_004306432.1
-	-	12285	12285	13457	13457	phage tail sheath protein	Burkholderia virus phiE202	YP_001111061.1	tail sheath protein	Burkholderia phage phiE202	YP_001111061.1
-	-	13512	13512	14264	14264	bacteriophage-acquired protein	Burkholderia virus phiE202	YP_001111062.1	tail fiber assembly protein	Burkholderia phage KL3	YP_004306434.1
-	-	14280	14280	16607	16607	bacteriophage protein	Burkholderia virus phiE202	YP_001111063.1	tail collar protein	Burkholderia phage phi52237	YP_293731.1
-	-	16614	16614	17156	17156	phage tail protein I	Burkholderia virus phiE202	YP_001111064.1	tail protein I	Burkholderia phage ST79	YP_008060508.1
-	-	17149	17149	18063	18063	phage baseplate assembly protein	Burkholderia virus phiE202	YP_001111065.1	baseplate assembly protein (J)	Burkholderia phage KS14	YP_004306864.1
-	-	18060	18060	18422	18422	phage baseplate assembly protein	Burkholderia virus phiE202	YP_001111066.1	baseplate assembly protein (W)	Burkholderia phage KL3	YP_004306438.1
-	-	18419	18419	19105	19066	gpV	Burkholderia virus phiE202	YP_001111067.1	phage baseplate assembly V family protein	Burkholderia phage BEK	AIP84267.1
-	-	19614	19614	20063	20063	tail completion protein R	Burkholderia virus phiE202	YP_001111071.1	tail completion protein (R)	Burkholderia phage KL3	YP_004306442.1
-	●	20056	●	20226	●	LysC	Burkholderia virus phiE202	YP_001111072.1	●	●	●
-	-	20180	20180	20620	20620	LysB	Burkholderia virus phiE202	YP_001111073.1	Rz	Burkholderia phage KL3	YP_004306444.1
-	-	20617	20617	21474	21474	bacteriophage-acquired protein	Burkholderia virus phiE202	YP_001111074.1	peptidoglycan binding protein	Burkholderia phage phiE122	YP_001111195.1
-	-	21471	21471	21737	21737	putative bacteriophage membrane protein	Burkholderia virus phiE202	YP_001111075.1	hypothetical protein	Burkholderia phage KS14	YP_004306872.1
-	-	21739	21739	22083	22083	putative bacteriophage membrane protein	Burkholderia virus phiE202	YP_001111076.1	hypothetical protein	Burkholderia phage phiE202	YP_001111076.1
-	-	22100	22100	22306	22306	phage Tail Protein X	Burkholderia virus phiE202	YP_001111077.1	tail protein (X)	Burkholderia phage KL3	YP_004306448.1
x	x	22704	22704	22734	22734	attR	x	x	attR	x	x
x	N/A
●	not present
-	homologue not present in Virus database
-/+	genes are distinctive for phages, but with no homology to viral sequences in the database
