# Supplementary material for: Burkholderia cenocepacia Prophages—Prevalence, Chromosome Location and Major Genes Involved
Source: Viruses. 2018 May 31;10(6):297. doi: 10.3390/v10060297 (PMC6024312; doi:10.3390/v10060297)
Supplement: Supplementary file 1 [file viruses-10-00297-s001.zip › viruses-297954-r2-supplementary OK/Supplementary data/Method Comparison Tables/Table_S2_method_comparison_895_chr1_1.xlsx]

## Sheet: Arkusz1
Table S2. Table presents differences between annotations of region 895_chr1_1 done manually and automatically by Phaster software. “●“marks genes that were found absent in given annotation method. If homologue for analyzed gene was not present in virus database it was marked with “-“. In cases in which genes were distinctive for phages, although with no homology to viral sequences in the database…
						Phaster			Manual
Strand		Start		End		Product	Virus	A/N	Product	Virus	A/N
Phaster	Manual	Phaster	Manual	Phaster	Manual
-	-	1	1	372	372	DNA-binding protein RdgB	Burkholderia phage phiE255	YP_001111232.1	DNA-binding protein RdgB	Burkholderia virus phiE255	YP_001111232.1
●	-	●	369	●	785	●	●	●	hypothetical protein	Burkholderia virus phiE255	YP_001111233.1
-	-	1113	1113	1385	1385	hypothetical protein	Burkholderia phage phiE255	YP_001111235.1	DNA-binding protein HU	Burkholderia virus phiE255	YP_001111235.1
-	-	1449	1449	2066	2066	hypothetical protein	Burkholderia phage phiE255	YP_001111236.1	hypothetical protein	Burkholderia virus phiE255	YP_001111236.1
-	-	2190	2190	2612	2612	hypothetical protein	Burkholderia phage phiE255	YP_001111237.1	hypothetical protein	Burkholderia virus BcepMu	YP_024679.1
-	-	2648	2648	2977	2977	hypothetical protein	Burkholderia phage phiE255	YP_001111238.1	hypothetical protein	Burkholderia virus BcepMu	YP_024680.1
-	-	2979	2979	4190	4193	Helix-turn-helix XRE-family like proteins	Burkholderia phage phiE255	YP_001111239.1	Helix-turn-helix XRE-family like proteins	Burkholderia virus phiE255	YP_001111239.1
-	-	4190	4190	5962	5989	integrase	Burkholderia phage phiE255	YP_001111240.1	integrase	Burkholderia virus BcepMu	YP_024682.1
-	-	6007	6007	6948	6948	Helix-turn-helix IclR-family like proteins	Burkholderia phage phiE255	YP_001111241.1	hypothetical protein	Burkholderia virus BcepMu	YP_024683.1
-	-	6960	6960	7268	7268	hypothetical protein	Burkholderia phage phiE255	YP_001111242.1	transcriptional regulator	-/+	WP_062910479.1
-	-	7265	7265	7744	7744	hypothetical protein	Burkholderia phage phiE255	YP_001111243.1	hypothetical protein	Burkholderia virus BcepMu	YP_001111243.1
-	●	7889	●	8017	●	hypothetical protein	Burkholderia phage phiE255	YP_001111244.1	●	●	●
●	+	●	7865	●	8101	●	●	●	hypothetical protein	Burkholderia virus BcepMu	YP_024687.1
-	-	8150	8150	8392	8392	hypothetical protein	Burkholderia phage phiE255	YP_001111245.1	hypothetical protein	Burkholderia phage BcepMu	YP_024689.1
+	+	8520	8520	8936	8936	hypothetical protein	Burkholderia phage phiE255	YP_001111246.1	cro/cI repressor transcription regulator	Burkholderia BcepMu	YP_024690.1
+	+	8933	8933	9706	9706	hypothetical protein	Burkholderia phage phiE255	YP_001111247.1	hypothetical protein	Burkholderia BcepMu	YP_024691.1
+		9780	●	9968	●	hypothetical protein	Burkholderia phage phiE255	YP_001111248.1	●	●	●
+	+	9949	9949	10485	10485	hypothetical protein	Burkholderia phage phiE255	YP_001111249.1	hypothetical protein	Burkholderia virus phiE255	YP_001111249.1
+	+	10549	10525	10773	10773	hypothetical protein	Burkholderia phage phiE255	YP_001111250.1	hypothetical protein	Burkholderia virus phiE255	YP_001111250.1
+	+	10840	10840	11187	11187	holin	Burkholderia phage phiE255	YP_001111251.1	holin	Burkholderia virus phiE255	YP_001111251.1
+	+	11184	11190	11801	11801	lysozyme	Burkholderia phage phiE255	YP_001111252.1	putative soluble lytic murein transglycosylase	Burkholderia virus BcepMu	YP_024695.1
+	+	11798	11798	12397	12397	hypothetical protein	Burkholderia phage phiE255	YP_001111253.1	Rz	Burkholderia virus BcepMu	YP_024696.1
+	+	12394	12394	12732	12732	hypothetical protein	Burkholderia phage phiE255	YP_001111254.1	hypothetical protein	Burkholderia virus BcepMu	YP_001111254.1
+	+	12729	12729	13061	13061	hypothetical protein	Burkholderia phage phiE255	YP_001111255.1	hypothetical protein	Burkholderia virus BcepMu	YP_024699.1
+	+	13063	13063	13608	13608	hypothetical protein	Burkholderia phage phiE255	YP_001111201.1	hypothetical protein	Burkholderia virus phiE255	YP_001111201.1
+	+	13605	13605	15107	15107	hypothetical protein	Burkholderia phage phiE255	YP_001111202.1	portal protein	Burkholderia virus BcepMu	YP_024701.1
+	+	15104	15104	16579	16579	hypothetical protein	Burkholderia phage phiE255	YP_001111203.1	hypothetical protein	Burkholderia virus BcepMu	AN:YP_024702.1
+	+	16572	16572	17408	17408	F like protein	Burkholderia phage phiE255	YP_001111204.1	virion morphogenesis protein (F)	Burkholderia virus BcepMu	YP_024703.1
+	+	17405	17405	17932	17932	virion morphogenesis protein	Burkholderia phage phiE255	YP_001111205.1	Phage tail protein	Burkholderia virus BcepMu	YP_024704.1
+	+	18147	18135	19265	19265	hypothetical protein	Burkholderia phage phiE255	YP_001111207.1	Phage capsid scaffolding protein (GPO) serine peptidase	Burkholderia virus BcepMu	YP_024705.1
+	+	19311	19308	20234	20234	major capsid protein E	Burkholderia phage phiE255	YP_001111208.1	Phage major capsid protein E	Burkholderia virus BcepMu	YP_024707.1
+	+	20309	20309	20641	20641	hypothetical protein	Burkholderia phage phiE255	YP_001111209.1	conserved hypothetical protein	Burkholderia virus BcepMu	YP_024708.1
+	+	20610	20643	21095	21095	hypothetical protein	Burkholderia phage phiE255	YP_001111210.1	hypothetical protein	Burkholderia virus BcepMu	YP_024709.1
+	+	21095	21095	21559	21559	hypothetical protein	Burkholderia phage phiE255	YP_001111211.1	hypothetical protein	Burkholderia virus phiE255	YP_001111211.1
+	+	21556	21556	21801	21801	hypothetical protein	Burkholderia phage phiE255	YP_001111212.1	hypothetical protein	Burkholderia virus BcepMu	YP_024711.1
+	+	21805	21805	23238	23238	tail sheath protein	Burkholderia phage phiE255	YP_001111213.1	Phage tail sheath protein	Burkholderia virus BcepMu	YP_024712.1
+	+	23241	23241	23765	23765	major tail tube protein	Burkholderia phage phiE255	YP_001111214.1	Phage tail tube protein FII	Burkholderia virus BcepMu	YP_024713.1
+	+	23935	23890	24219	24219	tail assembly protein	Burkholderia phage phiE255	YP_001111215.1	Phage tail assembly chaperone proteins	Burkholderia virus phiE255	YP_001111215.1
+	+	24224	24146	24349	24349	hypothetical protein	Burkholderia phage phiE255	YP_001111216.1	putative lambda G-pre-tape measure frameshift protein	Burkholderia virus BcepMu	YP_024715.1
-	-	24352	24352	24594	24594	putative membrane protein	Burkholderia phage phiE255	YP_001111217.1	hypothetical protein	Burkholderia virus phiE255	YP_001111217.1
+	+	24624	24624	27230	27230	minor tail protein	Burkholderia phage phiE255	YP_001111218.1	Minor tail protein	Burkholderia virus phiE255	YP_001111218.1
+	+	27239	27239	28129	28129	hypothetical protein	Burkholderia phage phiE255	YP_001111219.1	GpU protein	Burkholderia virus BcepMu	YP_024718.1
+	+	28129	28129	28338	28338	tail protein X	Burkholderia phage phiE255	YP_001111220.1	Tail protein X	Burkholderia virus BcepMu	YP_024719.1
+	+	28326	28326	29531	29531	late control gene D protein (GPD)	Burkholderia phage phiE255	YP_001111221.1	Tail protein GpD	Burkholderia virus BcepMu	YP_024720.1
+	+	29528	29528	30130	30130	baseplate protein	Burkholderia phage phiE255	YP_001111222.1	Baseplate protein	Burkholderia virus BcepMu	YP_001111222.1
+	+	30256	30184	30537	30537	lysozyme	Burkholderia phage phiE255	YP_001111223.1	Baseplate assembly protein GpW	Burkholderia virus BcepMu	YP_024722.1
+	+	30534	30534	31685	31685	baseplate J-like protein	Burkholderia phage phiE255	YP_001111224.1	Baseplate J-like protein	Burkholderia virus BcepMu	YP_024723.1
+	+	31693	31678	32259	32259	tail fiber protein	Burkholderia phage phiE255	YP_001111225.1	Tail fiber protein	Burkholderia virus BcepMu	YP_024724.1
+	+	32259	32259	34706	34706	hypothetical protein	Burkholderia phage phiE255	YP_001111226.1	Tail fiber protein	Burkholderia virus BcepMu	YP_024725.1
x	N/A
●	not present
-	homologue not present in Virus database
-/+	genes are distinctive for phages, but with no homology to viral sequences in the database

## Sheet: Sheet1
+	1609303	1	1609314	12		attL
+	1610563	1261	1610862	1560	PHAGE_Burkho_KS5_NC_015265	gp9	327198007
+	1610961	1659	1611260	1958	PHAGE_Escher_ECBP5_NC_027330	hypothetical protein	849119779
+	1611304	2002	1611621	2319	PHAGE_Burkho_BcepF1_NC_009015	hypothetical protein	126010941
+	1611631	2329	1612515	3213	PHAGE_Burkho_phi6442_NC_009235	gp57	134288621
+	1613025	3723	1613366	4064	PHAGE_Burkho_phi6442_NC_009235	gp60	134288664
+	1613371	4069	1614051	4749		hypothetical protein
+	1614048	4746	1614593	5291	PHAGE_Burkho_phi6442_NC_009235	gp61	134288657
+	1614606	5304	1614947	5645		MarR family transcriptional regulator
+	1614944	5642	1615387	6085	PHAGE_Burkho_phi6442_NC_009235	gp63	134288624
+	1615339	6037	1615722	6420	PHAGE_Burkho_phi6442_NC_009235	gp64	134288630
+	1615719	6417	1615958	6656	PHAGE_Burkho_phi6442_NC_009235	gp65	134288623
+	1615958	6656	1616215	6913	PHAGE_Burkho_Bcep22_NC_005262	hypothetical protein	38640326
+	1617125	7823	1617817	8515	PHAGE_Rhodob_RcRhea_NC_028954	minor tail protein	971760207
+	1617979	8677	1618557	9255		hypothetical protein
+	1618589	9287	1620571	11269	PHAGE_Vibrio_VP58.5_NC_027981	gp02 protein	937456073
+	1620574	11272	1620849	11547		phage head-tail adapter protein
+	1620846	11544	1622501	13199	PHAGE_Burkho_AH2_NC_018283	portal protein	399529104
+	1622523	13221	1623419	14117	PHAGE_Burkho_phi6442_NC_009235	gp5, prophage LambdaMc01, peptidase, U7 family	1342
+	1623441	14139	1624028	14726		hypothetical protein
+	1624056	14754	1624469	15167	PHAGE_Bacter_Lily_NC_028841	hypothetical protein	971748258
+	1624542	15240	1625588	16286	PHAGE_Burkho_BcepNazgul_NC_005091	capsid protein E	34610166
+	1625597	16295	1625833	16531		hypothetical protein
+	1625837	16535	1626181	16879		hypothetical protein
+	1626174	16872	1626776	17474		hypothetical protein
+	1626789	17487	1626968	17666		DUF2635 domain-containing protein
+	1626965	17663	1628455	19153	PHAGE_Entero_SfI_NC_027339	tail sheath protein	849250296
+	1628525	19223	1628899	19597	PHAGE_Salmon_ST64B_NC_004313	Tail tube protein	23505459
+	1628903	19601	1629463	20161		hypothetical protein
+	1629627	20325	1631051	21749	PHAGE_Shigel_SfIV_NC_022749	tail/DNA circulation protein	557307540
+	1631068	21766	1632717	23415	PHAGE_Burkho_BcepB1A_NC_005886	gp14 T	72257065
+	1632717	23415	1633859	24557	PHAGE_Shigel_SfII_NC_021857	tail protein	526244652
+	1633904	24602	1634422	25120	PHAGE_Salmon_ST64B_NC_004313	putative base plate assembly protein	23505463
+	1634426	25124	1634872	25570	PHAGE_Escher_D108_NC_013594	hypothetical protein	281199691
+	1634874	25572	1636037	26735	PHAGE_Salmon_118970_sal3_NC_031940	HNH homing endonuclease	100096
+	1636044	26742	1636640	27338	PHAGE_Shigel_SfIV_NC_022749	tail protein	557307545
+	1636913	27611	1636924	27622		attL
+	1637489	28187	1638190	28888	PHAGE_Pseudo_PPpW_3_NC_023006	putative tail-collar fibre protein	564292496
+	1638187	28885	1638381	29079		hypothetical protein
+	1638423	29121	1639283	29981		hypothetical protein
+	1639434	30132	1639616	30314		hypothetical protein
+	1639609	30307	1640106	30804	PHAGE_Burkho_phi6442_NC_009235	gp25, phage lysozyme	134288680
+	1640103	30801	1640648	31346	PHAGE_Bacill_AR9_NC_031039	portal protein	100032
+	1640645	31343	1641124	31822	PHAGE_Burkho_BcepC6B_NC_005887	putative Rz protein	48697213
-	1642257	32955	1643336	34034	PHAGE_Burkho_AH2_NC_018283	integrase	399529076
+	1643511	34209	1644497	35195		tRNA dihydrouridine(20/20a) synthase DusA
+	1644539	35237	1644550	35248		attR
+	1644552	35250	1644627	35325		tRNA
+	1644847	35545	1645095	35793		hypothetical protein
+	1645618	36316	1646133	36831	PHAGE_Erwini_vB_EamM_Phobos_NC_031043	integrase/recombinase	100097
+	1647690	38388	1647701	38399		attR

## Sheet: Arkusz2
-	2755051	2755422	Burkholderia phage phiE255	gp32, DNA-binding protein RdgB	134288805
-	2756163	2756435	Burkholderia phage phiE255	gp35	134288835
-	2756499	2757116	Burkholderia phage phiE255	gp36	134288843
-	2757240	2757662	Burkholderia phage phiE255	gp37	134288839
-	2757698	2758027	Burkholderia phage phiE255	gp38	134288834
-	2758029	2759240	Burkholderia phage phiE255	gp39	134288793
-	2759240	2761012	Burkholderia phage phiE255	gp40	134288809
-	2761057	2761998	Burkholderia phage phiE255	gp41	134288829
-	2762010	2762318	Burkholderia phage phiE255	gp42	134288815
-	2762315	2762794	Burkholderia phage phiE255	gp43	134288826
-	2762939	2763067	Burkholderia phage phiE255	gp44, hypothetical protein	134288818
-	2763200	2763442	Burkholderia phage phiE255	gp45, conserved hypothetical protein	134288820
+	2763570	2763986	Burkholderia phage phiE255	gp46	134288790
+	2763983	2764756	Burkholderia phage phiE255	gp47	134288816
+	2764830	2765018	Burkholderia phage phiE255	gp48, hypothetical protein	134288822
+	2764999	2765535	Burkholderia phage phiE255	gp49	134288832
+	2765599	2765823	Burkholderia phage phiE255	gp50, conserved domain protein	134288830
+	2765890	2766237	Burkholderia phage phiE255	gp51	134288831
+	2766234	2766851	Burkholderia phage phiE255	gp52	134288836
+	2766848	2767447	Burkholderia phage phiE255	gp53	134288812
+	2767444	2767782	Burkholderia phage phiE255	gp54	134288827
+	2767779	2768111	Burkholderia phage phiE255	gp55	134288811
+	2768113	2768658	Burkholderia phage phiE255	gp1	134288828
+	2768655	2770157	Burkholderia phage phiE255	gp2	134288795
+	2770154	2771629	Burkholderia phage phiE255	gp3	134288841
+	2771622	2772458	Burkholderia phage phiE255	gp4	134288823
+	2772455	2772982	Burkholderia phage phiE255	gp5, phage virion morphogenesis protein	134288802
+	2773197	2774315	Burkholderia phage phiE255	gp6	134288810
+	2774361	2775284	Burkholderia phage phiE255	gp8	134288798
+	2775359	2775691	Burkholderia phage phiE255	gp9	134288806
+	2775660	2776145	Burkholderia phage phiE255	gp10, conserved hypothetical protein	134288797
+	2776145	2776609	Burkholderia phage phiE255	gp11	134288825
+	2776606	2776851	Burkholderia phage phiE255	gp12	134288824
+	2776855	2778288	Burkholderia phage phiE255	gp13, phage tail sheath protein	134288804
+	2778291	2778815	Burkholderia phage phiE255	gp14, phage major tail tube protein	134288801
+	2778985	2779269	Burkholderia phage phiE255	gp15	134288838
+	2779274	2779399	Burkholderia phage phiE255	gp16, conserved domain protein	134288821
-	2779402	2779644	Burkholderia phage phiE255	gp17, putative membrane protein	134288803
+	2779674	2782280	Burkholderia phage phiE255	gp18	134288800
+	2782289	2783179	Burkholderia phage phiE255	gp19	134288789
+	2783179	2783388	Burkholderia phage phiE255	gp20, phage Tail Protein X	134288808
+	2783376	2784581	Burkholderia phage phiE255	gp21	134288840
+	2784578	2785180	Burkholderia phage phiE255	gp22	134288817
+	2785306	2785587	Burkholderia phage phiE255	gp23	134288814
+	2785584	2786735	Burkholderia phage phiE255	gp24, conserved hypothetical protein	134288837
+	2786743	2787309	Burkholderia phage phiE255	gp25, tail fiber	134288819
+	2787309	2789756	Burkholderia phage phiE255	gp26	134288791

## Sheet: Arkusz3
Phaster	Manual	Phaster	Manual	Phaster	Manual
-	-	1	1	372	372						OK	OK
	-		369		785						nope	nope
-	-	1113	1113	1385	1385						OK	OK
-	-	1449	1449	2066	2066						OK	OK
-	-	2190	2190	2612	2612						OK	OK
-	-	2648	2648	2977	2977						OK	OK
-	-	2979	2979	4190	4193						OK	nope
-	-	4190	4190	5962	5989						OK	nope
-	-	6007	6007	6948	6948						OK	OK
-	-	6960	6960	7268	7268						OK	OK
-	-	7265	7265	7744	7744						OK	OK
-		7889		8017							nope	nope
	+		7865		8101						nope	nope
-	-	8150	8150	8392	8392						OK	OK
+	+	8520	8520	8936	8936						OK	OK
+	+	8933	8933	9706	9706						OK	OK
+		9780		9968							nope	nope
+	+	9949	9949	10485	10485						OK	OK
+	+	10549	10525	10773	10773						nope	OK
+	+	10840	10840	11187	11187						OK	OK
+	+	11184	11190	11801	11801						nope	OK
+	+	11798	11798	12397	12397						OK	OK
+	+	12394	12394	12732	12732						OK	OK
+	+	12729	12729	13061	13061						OK	OK
+	+	13063	13063	13608	13608						OK	OK
+	+	13605	13605	15107	15107						OK	OK
+	+	15104	15104	16579	16579						OK	OK
+	+	16572	16572	17408	17408						OK	OK
+	+	17405	17405	17932	17932						OK	OK
+	+	18147	18135	19265	19265						nope	OK
+	+	19311	19308	20234	20234						nope	OK
+	+	20309	20309	20641	20641						OK	OK
+	+	20610	20643	21095	21095						nope	OK
+	+	21095	21095	21559	21559						OK	OK
+	+	21556	21556	21801	21801						OK	OK
+	+	21805	21805	23238	23238						OK	OK
+	+	23241	23241	23765	23765						OK	OK
+	+	23935	23890	24219	24219						nope	OK
+	+	24224	24146	24349	24349						nope	OK
-	-	24352	24352	24594	24594						OK	OK
+	+	24624	24624	27230	27230						OK	OK
+	+	27239	27239	28129	28129						OK	OK
+	+	28129	28129	28338	28338						OK	OK
+	+	28326	28326	29531	29531						OK	OK
+	+	29528	29528	30130	30130						OK	OK
+	+	30256	30184	30537	30537						nope	OK
+	+	30534	30534	31685	31685						OK	OK
+	+	31693	31678	32259	32259						nope	OK
+	+	32259	32259	34706	34706						OK	OK

## Sheet: Arkusz4
372	1		-	1	372
785	369		-	369	785
1385	1113		-	1113	1385
2066	1449		-	1449	2066
2612	2190		-	2190	2612
2977	2648		-	2648	2977
4193	2979		-	2979	4193
5989	4190		-	4190	5989
6948	6007		-	6007	6948
7268	6960		-	6960	7268
7744	7265		-	7265	7744
7865	8101		+	7865	8101
8392	8150		-	8150	8392
8520	8936		+	8520	8936
8933	9706		+	8933	9706
9949	10485		+	9949	10485
10525	10773		+	10525	10773
10840	11187		+	10840	11187
11190	11801		+	11190	11801
11798	12397		+	11798	12397
12394	12732		+	12394	12732
12729	13061		+	12729	13061
13063	13608		+	13063	13608
13605	15107		+	13605	15107
15104	16579		+	15104	16579
16572	17408		+	16572	17408
17405	17932		+	17405	17932
18135	19265		+	18135	19265
19308	20234		+	19308	20234
20309	20641		+	20309	20641
20643	21095		+	20643	21095
21095	21559		+	21095	21559
21556	21801		+	21556	21801
21805	23238		+	21805	23238
23241	23765		+	23241	23765
23890	24219		+	23890	24219
24146	24349		+	24146	24349
24594	24352		-	24352	24594
24624	27230		+	24624	27230
27239	28129		+	27239	28129
28129	28338		+	28129	28338
28326	29531		+	28326	29531
29528	30130		+	29528	30130
30184	30537		+	30184	30537
30534	31685		+	30534	31685
31678	32259		+	31678	32259
32259	34706		+	32259	34706
