# Supplementary material for: Burkholderia cenocepacia Prophages—Prevalence, Chromosome Location and Major Genes Involved
Source: Viruses. 2018 May 31;10(6):297. doi: 10.3390/v10060297 (PMC6024312; doi:10.3390/v10060297)
Supplement: Supplementary file 1 [file viruses-10-00297-s001.zip › viruses-297954-r2-supplementary OK/Supplementary data/Method Comparison Tables/Table_S3_method_comparison_895_chr1_2.xlsx]

## Sheet: Arkusz1
Table S3. Table presents differences between annotationsof region 895_ch1_2 done manually and automatically by Phaster software. “●“marks genes that were found absent in given annotation method. If homologue for analyzed gene was not present in virus database it was marked with “-“. In cases in which genes were distinctive for phages, although with no homology to viral sequences in the database “…
						Phaster			Manual
Strand		Start		End		Product	Virus	A/N	Product	Virus	A/N
Phaster	Manual	Phaster	Manual	Phaster	Manual
x	x	1	1	12	12	attR	x	x	attR	x	x
●	+	●	141	●	1709	●	●	●	hypothetical protein	Streptococcus phage phi-m46.1	CAR95374.1
●	+	●	2016	●	3044	●	●	●	hypothetical protein	-	-
●	+	●	3956	●	4348	●	●	●	DNA invertase	Escherichia phage pro483	YP_009211932.1
●	+	●	4401	●	4676	●	●	●	transposase	-	-
●	+	●	4673	●	5020	●	●	●	transposase	Stx2-converting phage 1717	YP_002274237.1
●	+	●	5072	●	6616	●	●	●	transposase	Stx2-converting phage Stx2a_1447	BAT32436.1
●	+	●	6624	●	7220	●	●	●	hypothetical protein	-	-
●	+	●	7276	●	7629	●	●	●	DNA invertase	Enterobacteria phage mEp237	YP_007111399.1
●	-	●	8088	●	8303	●	●	●	hypothetical protein	-	-
-	-	8938	8938	9804	9804	IS21 transposition protein	Enterobacteria phage fiAA91-ss	YP_008766949.1	IS21 transposition protein	Enterobacteria phage fiAA91-ss	YP_008766949.1
-	-	9801	9801	11057	11057	IS21 transposase	Enterobacteria phage fiAA91-ss	YP_008766948.1	IS21 transposase	Enterobacteria phage fiAA91-ss	YP_008766948.1
●	-	●	11369	●	11617	●	●	●	hypothetical protein	-	-
+	●	11444	●	11557	●	hypothetical protein	-	-	●	●	●
-	-	11865	11865	12653	12653	IS21 transposition protein	Enterobacteria phage fiAA91-ss	YP_008766949.1	IS21 transposition protein	Enterobacteria phage fiAA91-ss	YP_008766949.1
-	-	12658	12658	14139	14190	IS21 transposase	Enterobacteria phage fiAA91-ss	YP_008766948.1	transposase IstA, IS21 family	Acidithiobacillus phage AcaML1	AFU62914.1
+	●	14131	●	14256	●	hypothetical protein	-	-	●	●	●
●	+	●	14389	●	14745	●	●	●	hypothetical protein	-	WP_062910601.1
-	-	15303	15303	16043	16043	putative transposase OrfB	Enterobacteria phage Sf6	NP_958229.1	transposase OrfB	Enterobacteria phage Sf6	NP_958229.1
-	-	16157	16157	16465	16489	ISSod1, transposase OrfA	Enterobacteria phage Sf7	NP_958230.1	transposase	Enterobacteria phage Sf6	NP_958230.1
+	+	16596	16596	17186	17186	hypothetical protein			hypothetical protein	-	WP_062910603.1
-	-	17242	17242	17991	17991	IS21 transposition protein	Enterobacteria phage fiAA91-ss	YP_008766949.1	transposition helper protein IstB, IS21 family	Acidithiobacillus phage AcaML1	AFU62915.1
-	-	18008	18008	19543	19549	IS21 transposase	Enterobacteria phage fiAA91-ss	YP_008766948.1	transposase IstA, IS21 family	Acidithiobacillus phage AcaML1	AFU62914.1
+	●	19615	●	19731	●	hypothetical protein	-	-	●	●	●
+	+	20009	19847	20668	20668	hypothetical protein	-	-	hypothetical protein	-	-
-	-	20672	20672	21211	21268	hypothetical protein	-	-	hypothetical protein	-	-
-	-	21276	21276	22820	22820	transposase	Stx2-converting phage 1717	YP_002274238.1	transposase, IS66 family	Stx2-converting phage Stx2a_1447	BAT32436.1
●	-	●	22872	●	23219	●	●	●	transposase	Stx2-converting phage 1717	YP_002274237.1
-	-	23216	23216	23491	23647	hypothetical protein	-	-	hypothetical protein	Stx2-converting phage 1717	YP_002274236.1
+	+	23869	23869	24813	24813	hypothetical protein	-	-	hypothetical protein	-	-
+	+	25140	24891	25295	25295	hypothetical protein	-	-	hypothetical protein	-	-
●	+	●	25292	●	25942	●	●	●	hypothetical protein	-	-
+	+	26059	26044	27306	27306	hypothetical protein	Vibrio phage qdvp001	YP_009222030.1	hypothetical protein	-	-
-	-	27507	27507	27755	28538	integrase	Pseudomonas phage PAJU2	YP_002284365.1	putative integrase	Pseudomonas phage PAJU2	YP_002284365.1
+	●	28614	●	28736	●	hypothetical protein	-	-	●	●	●
-	-	28789	28789	29271	29757	integrase	Mannheimia phage phiMHaA1	YP_655517.1	shufflon-specific DNA recombinase	Ralstonia phage RS-PII-1	APU00288.1
●	+	●	30158	●	30907	●	●	●	hypothetical protein	Ostreococcus tauri virus RT-2011	AFC35077.1
●	+	●	30908	●	31906	●	●	●	hypothetical protein	-	-
●	+	●	31908	●	32786	●	●	●	molybdenum cofactor biosynthesis family protein	-	-
●	+	●	32783	●	33850	●	●	●	asparagine synthase	-	-
●	+	●	33828	●	35066	●	●	●	glycosyl transferase	-	-
●	-	●	35023	●	35688	●	●	●	cephalosporin hydroxylase	-	-
●	+	●	35687	●	36703	●	●	●	phosphotransferase enzyme family protein	-	-
●	-	●	37313	●	37891	●	●	●	hypothetical protein	-	-
●	+	●	38116	●	38604	●	●	●	hypothetical protein	-	-
x	x	38628	38628	38639	38639	attR	x	x	attR	x	x
x	N/A
●	not present
-	homologue not present in Virus database
-/+	genes are distinctive for phages, but with no homology to viral sequences in the database

## Sheet: Arkusz2
+	1	3737465	12	3737476	attL
-	8938	3746402	9804	3747268	PHAGE_Entero_fiAA91_ss_NC_022750	IS21 transposition protein	PP_03709	phage	557307613	3
-	9801	3747265	11057	3748521	PHAGE_Entero_fiAA91_ss_NC_022750	IS21 transposase	PP_03710	phage	557307612	1
+	11444	3748908	11557	3749021	hypothetical; PP_03711
-	11865	3749329	12653	3750117	PHAGE_Entero_fiAA91_ss_NC_022750	IS21 transposition protein	PP_03712	phage	557307613	1
-	12658	3750122	14139	3751603	PHAGE_Entero_fiAA91_ss_NC_022750	IS21 transposase	PP_03714	phage	557307612	3
+	14131	3751595	14256	3751720	hypothetical; PP_03713
-	15303	3752767	16043	3753507	PHAGE_Shigel_Sf6_NC_005344	putative transposase OrfB	PP_03715	phage	41057343	2
-	16157	3753621	16465	3753929	PROPHAGE_Shewan_MR-1	ISSod1, transposase OrfA	PP_03716	phage	24373865		4
+	16596	3754060	17186	3754650	hypothetical; PP_03717
-	17242	3754706	17991	3755455	PHAGE_Entero_fiAA91_ss_NC_022750	IS21 transposition protein	PP_03718	phage	557307613	3
-	18008	3755472	19543	3757007	PHAGE_Entero_fiAA91_ss_NC_022750	IS21 transposase	PP_03719	phage	557307612	8
+	19615	3757079	19731	3757195	hypothetical; PP_03720
+	20009	3757473	20668	3758132	hypothetical; PP_03721
-	20672	3758136	21211	3758675	hypothetical; PP_03722 N/A
-	21276	3758740	22820	3760284	PHAGE_Stx2_c_1717_NC_011357	transposase	PP_03723	phage	209447153			2
-	23216	3760680	23491	3760955	hypothetical; PP_03724 N/A
+	23869	3761333	24813	3762277	hypothetical; PP_03725
+	25140	3762604	25295	3762759	hypothetical; PP_03726
+	26059	3763523	27306	3764770	PHAGE_Vibrio_qdvp001_NC_029057	hypothetical protein	PP_03727	phage	985757066
-	27507	3764971	27755	3765219	PHAGE_Pseudo_PAJU2_NC_011373	putative integrase	PP_03728	phage	209552450	2
+	28614	3766078	28736	3766200	hypothetical; PP_03729
-	28789	3766253	29271	3766735	PHAGE_Mannhe_phiMHaA1_NC_008201	integrase	PP_03730	phage	109289985		1
+	38628	3776092	38639	3776103	attR

## Sheet: Arkusz3
Phaster	Manual	Phaster	Manual	Phaster	Manual
+	+	1	1	12	12			OK	OK
	+		141		1709			nope	nope
	+		2016		3044			nope	nope
	+		3956		4348			nope	nope
	+		4401		4676			nope	nope
	+		4673		5020			nope	nope
	+		5072		6616			nope	nope
	+		6624		7220			nope	nope
	+		7276		7629			nope	nope
	-		8088		8303			nope	nope
-	-	8938	8938	9804	9804			OK	OK
-	-	9801	9801	11057	11057			OK	OK
	-		11369		11617			nope	nope
+		11444		11557				nope	nope
-	-	11865	11865	12653	12653			OK	OK
-	-	12658	12658	14139	14190			OK	nope
+		14131		14256				nope	nope
	+		14389		14745			nope	nope
-	-	15303	15303	16043	16043			OK	OK
-	-	16157	16157	16465	16489			OK	nope
+	+	16596	16596	17186	17186			OK	OK
-	-	17242	17242	17991	17991			OK	OK
-	-	18008	18008	19543	19549			OK	nope
+		19615		19731				nope	nope
+	+	20009	19847	20668	20668			nope	OK
-	-	20672	20672	21211	21268			OK	nope
-	-	21276	21276	22820	22820			OK	OK
	-		22872		23219			nope	nope
-	-	23216	23216	23491	23647			OK	nope
+	+	23869	23869	24813	24813			OK	OK
+	+	25140	24891	25295	25295			nope	OK
	+		25292		25942			nope	nope
+	+	26059	26044	27306	27306			nope	nope
-	-	27507	27507	27755	28538			nope	nope
+		28614		28736				OK	nope
-	-	28789	28789	29271	29757			nope	nope
	+		30158		30907			nope	nope
	+		30908		31906			nope	nope
	+		31908		32786			#REF!	#REF!
	+		32783		33850			nope	nope
	+		33828		35066			nope	nope
	-		35023		35688			nope	nope
	+		35687		36703			nope	nope
	-		37313		37891
	+		38116		38604
+	+	38628	38628	38639	38639
