# Supplementary material for: Burkholderia cenocepacia Prophages—Prevalence, Chromosome Location and Major Genes Involved
Source: Viruses. 2018 May 31;10(6):297. doi: 10.3390/v10060297 (PMC6024312; doi:10.3390/v10060297)
Supplement: Supplementary file 1 [file viruses-10-00297-s001.zip › viruses-297954-r2-supplementary OK/Supplementary data/Method Comparison Tables/Table_S4_method_comparison_895_chr1_3.xlsx]

## Sheet: Arkusz1
Table S4. Table presents differences between annotationsof region895_chr1_3 done manually and automatically by Phaster software. “●“marks genes that were found absent in given annotation method. If homologue for analyzed gene was not present in virus database it was marked with “-“. In cases in which genes were distinctive for phages, although with no homology to viral sequences in the database “…
						Phaster			Manual
Strand		Start		End		Product	Virus	A/N	Product	Virus	A/N
Phaster	Manual	Phaster	Manual	Phaster	Manual
x	x	1	1	16	16	attR	x	x	attR	x	x
●	+	●	195	●	374	●	●	●	hypothetical protein	-	-
●	-	●	399	●	746	●	●	●	Phosphatidylserine/phosphatidylglycerophosphate/cardiolipin synthase	-	-
●	+	●	891	●	1634	●	●	●	hypothetical protein	-	-
●	-	●	2408	●	2803	●	●	●	hypothetical protein	-	-
●	+	●	3105	●	3569	●	●	●	hypothetical protein	-	-
-	-	3653	3653	4168	4168	integrase/recombinase	Erwinia phage vB_EamM_Phobos	record removed	N-acetyltransferase	-	-
-	-	4691	4691	4939	4939	hypothetical protein	-	-	hypothetical protein	-	-
-	-	5652	5652	6272	6089	hypothetical protein	-	-	lipase	-	-
-	-	6269	6269	6766	6766	hypothetical protein	-	-	hypothetical protein	-	-
-	-	6810	6810	7016	7016	hypothetical protein	-	-	hypothetical protein	-	-
-	-	7020	7020	7652	7652	portal protein	Bacillus phage AR9	YP_009283186.1	hypothetical protein	-	-
-	-	7730	7730	8335	8296	glycoside hydrolase family 19 protein	Pseudomonas phage phiPSA1	YP_009043563.1	putative endolysin	Pseudomonas phage phiPSA1	YP_009043563.1
-	-	8299	8299	8685	8685	hypothetical protein	-	-	lysozyme	-/+	WP_062910680.1
-	-	8758	8758	10689	10656	tail spike protein	Burkholderia virus Bcep1	NP_944360.1	tail fiber protein	Burkholderia virus Bcep781	NP_705672.2
-	-	10696	10696	11031	11241	hypothetical protein	PHAGE_Ralsto_RSL1_NC_010811	YP_001950073.1	hypothetical protein	Ralstonia phage RSL1	YP_001950073.1
-	-	11252	11252	12175	12175	hypothetical protein	Salmonella phage 118970_sal3	record removed	hypothetical protein	-	-
●	-	●	12185	●	12826	●	●	●	tail protein	-/+	WP_080466890.1
+	●	12672	●	12812	●	hypothetical protein	-	-	●	●	●
-	-	12827	12827	13987	13990	baseplate J like protein	Enterobacteria phage SfMu	YP_009152233.1	baseplate J like protein	Escherichia virus Mu	NP_050651.1
-	●	13987	●	14427	●	putative tail protein	Salmonella phage ST64B	NP_700393.1	●	●	●
-	-	14487	14487	14891	15110	siderophore-interacting protein	Salmonella phage 118970_sal3	record removed	hypothetical protein	-	-
-	-	15107	15107	16261	16261	tail protein	Shigella phage SfIV]	YP_008766879.1	tail protein	Shigella phage SfIV	YP_008766879.1
-	-	16258	16258	17658	17658	tail/DNA circulation protein	Shigella phage SfII	YP_008318495.1	tail protein	Salmonella phage 118970_sal3	YP_009324803.1
-	-	17700	17700	19613	19613	tail tape measure protein	Salmonella phage SEN34	YP_009191622.1	hypothetical protein	-	-
-	●	19606	●	19728	●	hypothetical protein	-	-	●	●	●
-	-	19749	19749	20093	20093	hypothetical protein	-	-	hypothetical protein	-	-
-	-	20102	20102	20473	20473	hypothetical protein	Salmonella phage 118970_sal3	record removed	tail protein	Burkholderia cenocepacia	WP_062910690.1
-	-	20535	20535	22019	22019	tail sheath protein	Enterobacteria phage SfI	YP_009147459.1	sheath protein	Enterobacteria phage phiP27	NP_543096.1
-	●	22016	●	22216	●	hypothetical protein	Escherichia virus Mu	BAA19194.1	●	●	●
-	-	22226	22226	22789	22789	hypothetical protein	-	-	hypothetical protein	Burkholderia virus phi1026b	NP_945103.1
-	-	22786	22786	23109	23109	hypothetical protein	-	-	hypothetical protein	-	-
-	-	23111	23111	23377	23377	hypothetical protein	-	-	major capsid protein	Burkholderia phage AH2	YP_006561146.1
-	-	23377	23377	24447	24447	major capsid protein	Burkholderia phage AH2	YP_006561146.1	capsid protein	-/+	WP_062910696.1
-	-	24529	24529	25206	25206	hypothetical protein	-	-	hypothetical protein	-	-
-	-	25243	25243	25857	25857	hypothetical protein	-	-	hypothetical protein	-	-
-	-	25878	25878	26768	26768	putative capsid assembly protein/protease	Burkholderia virus phiE125	NP_536361.1	peptidase	Burkholderia virus phi6442	YP_001111084.1
-	-	26768	26768	28402	28402	putative lambda family portal protein B	Salmonella phage SPN19	YP_006990307.1	portal protein	Salmonella phage SPN19	YP_006990307.1
-	-	28402	28402	28650	28650	hypothetical protein	-	-	hypothetical protein	Burkholderia cepacia	WP_017918055.1
-	-	28661	28661	30742	30742	terminase large subunit	Vibrio phage X29	YP_009043879.2	terminase large subunit	Acidithiobacillus phage AcaML1	AFU62879.1
-	-	30795	30795	31472	31472	hypothetical protein	-	-	hypothetical protein	-	-
-	-	31588	31588	32208	32208	minor tail protein	Rhodobacter phage RcRhea	YP_009213512.1	minor tail protein	Rhodobacter phage RcCronus	AKU43333.1
-	-	32417	32417	32668	32731	hypothetical protein	-	-	hypothetical protein	-	-
-	-	32731	32731	33129	33159	hypothetical protein	-	-	hypothetical protein	-	-
-	-	33156	33156	33446	33416	hypothetical protein	Burkholderia virus Bcep22	NP_944247.1	hypothetical protein	Burkholderia virus Bcep22	NP_944247.1
-	-	33416	33416	33655	33655	hypothetical protein	Burkholderia virus phiE125	NP_536422.1	hypothetical protein	Burkholderia virus phiE125	NP_536422.1
-	-	33652	33652	34140	34140	hypothetical protein	Pseudomonas phage PMG1	YP_005098280.1	hypothetical protein	Pseudomonas phage PMG1	YP_005098280.1
-	-	34137	34137	34463	34520	hypothetical protein	Burkholderia virus phi1026b	NP_945106.1	hypothetical protein	Burkholderia virus phi1026b	NP_945106.1
-	●	34897	●	35481	●	hypothetical protein	Burkholderia phage Bcep176	YP_355341.1	●	●	●
-	-	35481	35481	36020	36080	hypothetical protein	Burkholderia virus phi1026b	NP_945103.1	hypothetical protein	-	-
-	-	36101	36101	36277	36277	hypothetical protein	Burkholderia phage Bcep176	YP_355344.1	hypothetical protein	Burkholderia phage Bcep176	YP_355344.1
-	-	36274	36274	37539	37539	replication protein O	Enterobacteria phage ES18	YP_224197.1	hypothetical protein	-	-
-	-	37541	37541	37840	37840	replication protein A	Escherichia phage ECBP5	YP_009146391.1	hypothetical protein	-	-
-	-	37936	37936	38253	38253	DNA binding protein	Burkholderia phage KS5	YP_004306375.1	hypothetical protein	-	-
+	●	38397	●	38591	●	hypothetical protein	-	-	●	●	●
●	-	●	38719	●	39093	●	●	●	hypothetical protein	-	-
-	-	39095	39095	39220	39346	hypothetical protein	-	-	transcriptional regulator	-	-
+	+	39836	39419	40081	40081	hypothetical protein	PHAGE_Aggreg_S1249_NC_013597		cI repressor protein	Pseudomonas phage JBD44	YP_009275564.1
●	+	●	40103	●	40561	●	●	●	hypothetical protein	-	-
●	+	●	41288	●	41443	●	●	●	hypothetical protein	-	-
●	+	●	41440	●	41574	●	●	●	hypothetical protein	-	-
●	+	●	41749	●	41958	●	●	●	hypothetical protein	-	-
●	+	●	41976	●	42266	●	●	●	hypothetical protein	Burkholderia virus Bcep781	YP_022742.1
●	+	●	42293	●	42835	●	●	●	hypothetical protein	-	-
●	+	●	42845	●	43234	●	●	●	hypothetical protein	-	-
x	x	43301	43301	43316	43316	attR	x	x	attR	x	x
x	N/A
●	not present
-	homologue not present in Virus database
-/+	genes are distinctive for phages, but with no homology to viral sequences in the database
