# Supplementary material for: Burkholderia cenocepacia Prophages—Prevalence, Chromosome Location and Major Genes Involved
Source: Viruses. 2018 May 31;10(6):297. doi: 10.3390/v10060297 (PMC6024312; doi:10.3390/v10060297)
Supplement: Supplementary file 1 [file viruses-10-00297-s001.zip › viruses-297954-r2-supplementary OK/Supplementary data/Method Comparison Tables/Table_S5_method_comparison_895_chr1_7.xlsx]

## Sheet: Arkusz1
Table S5. Table presents differences between annotations pf region 895_chr1_7 done manually and automatically, by Phaster software. “●“marks genes that were found absent in given annotation method. If homologue for analyzed gene was not present in virus database it was marked with “-“. In cases in which genes were distinctive for phages, although with no homology to viral sequences in the databas…
						Phaster			Manual
Strand		Start		End		Product	Virus	A/N	Product	Virus	A/N
Phaster	Manual	Phaster	Manual	Phaster	Manual
+	+	1	1	12	12	attL	x	x	attL	x	x
●	-	●	1849	●	3468	●	●	●	hypothetical protein	-	-
+	+	4032	4032	4238	4238	phage Tail Protein X	Burkholderia phage phiE202	YP_001111077.1	Tail protein X	Burkholderia virus KL3	YP_004306448.1
+	+	4255	4255	4599	4599	putative bacteriophage membrane protein	Burkholderia phage phiE202	YP_001111076.1	putative holin	Burkholderia virus phiE202	YP_001111076.1
+	+	4601	4601	4867	4867	putative bacteriophage membrane protein	Burkholderia phage phiE202	YP_001111075.1	putative holin	Burkholderia virus KS14	YP_004306872.1
+	+	4864	4864	5721	5721	bacteriophage-acquired protein	Burkholderia phage phiE202	YP_001111074.1	hypothetical protein	Burkholderia virus phiE122	YP_001111195.1
+	+	5718	5718	6158	6158	protein LysB	Burkholderia phage phiE202	YP_001111073.1	Rz	Burkholderia virus KL3	YP_004306444.1
+	●	6112	●	6282	●	LysC	Burkholderia phage phiE202	YP_001111072.1	●	●	●
+	+	6275	6275	6724	6724	P2 phage tail completion protein R GpR	Burkholderia phage phiE202	YP_001111071.1	Tail protein GpR	Burkholderia virus KL3	YP_004306442.1
+	+	7110	7272	7919	7919	gpV	Burkholderia phage phiE202	YP_001111067.1	baseplate assembly (V family) protein	Burkholderia virus BEK	AIP84267.1
+	+	7925	7916	8278	8278	phage baseplate assembly protein	Burkholderia phage phiE202	YP_001111066.1	baseplate assembly protein (W)	Burkholderia virus KL3	YP_004306438.1
+	+	8275	8275	9189	9189	phage baseplate assembly protein	Burkholderia phage phiE202	YP_001111065.1	baseplate assembly protein (J)	Burkholderia virus KS14	YP_004306864.1
+	+	9182	9182	9724	9724	phage tail protein I	Burkholderia phage phiE202	YP_001111064.1	tail protein I	Burkholderia virus ST79.	YP_008060508.1
+	+	9731	9731	12301	12301	bacteriophage protein	Burkholderia phage phiE202	YP_001111063.1	tail fiber protein	Burkholderia virus KL3	YP_004306435.1
+	+	12318	12318	13007	13007	bacteriophage-acquired protein	Burkholderia phage phiE202	YP_001111062.1	tail fiber assembly protein	Burkholderia virus BEK	AIP84297.1
+	+	13062	13062	14234	14234	phage tail sheath protein	Burkholderia phage phiE202	YP_001111061.1	major tail sheath protein	Burkholderia virus phiX216	AFV51417.1
+	+	14263	14269	14772	14772	phage major tail tube protein	Burkholderia phage phiE202	YP_001111060.1	major tail tube protein	Burkholderia virus KL3	YP_004306432.1
+	+	14848	14788	15219	15219	phage tail protein E	Burkholderia phage phiE202	YP_001111059.1	tail protein (E)	Burkholderia virus phiE202	YP_001111059.1
+	+	15228	15228	15341	15341	phage tail protein, P2 GpE family	Burkholderia phage phiE202	YP_001111058.1	tail protein GpE family	Burkholderia virus phiE122	YP_001111180.1
+	+	15357	15357	17927	17927	bacteriophage membrane protein	Burkholderia phage phiE202	YP_001111057.1	tail tape measure protein (T)	Burkholderia virus KS5	YP_004306382.1
+	+	17950	17950	18381	18381	fels-2 prophage protein	Burkholderia phage phiE202	YP_001111056.1	fels-2	Burkholderia virus phiE122	YP_001111178.1
+	+	18378	18378	19448	19448	fels-2 prophage protein	Burkholderia phage phiE202	YP_001111055.1	bacteriophage late control gene D protein	Burkholderia virus phi52237	YP_293724.1
-	-	19636	19636	19932	19959	gp14	Burkholderia phage KL3	YP_004306426.1	hypothetical protein	Burkholderia virus KL3	YP_004306426.1
-	-	20250	20250	20669	20741	gp21	Burkholderia phage phiE202	YP_001111052.1	hypothetical protein	Burkholderia virus KL3	YP_004306425.1
+	+	20910	20874	21047	21047	gp12	Burkholderia phage KL3	YP_004306424.1	hypothetical protein	Burkholderia virus	YP_004306424.1
●	+	●	21062	●	21241	●	●	●	hypothetical protein	-	-
+	+	21229	21229	21477	21477	conserved hypothetical protein	Burkholderia phage phiE202	YP_001111050.1	ogr/Delta-like zinc finger family protein	Burkholderia virus BEK	AIP84279.1
+	+	21605	21605	21862	21862	hypothetical protein	Burkholderia phage phiE202	YP_001111043.1	hypothetical protein	Burkholderia virus KS5	YP_004306369.1
+	+	21868	21868	24660	24660	conserved hypothetical protein	Burkholderia phage phiE202	YP_001111042.1	zinc finger CHC2-family protein	Burkholderia virus KS5	YP_004306368.1
+	●	24657	●	25028	●	hypothetical protein	-	-	●	●	●
+	+	25117	25117	25128	25128	attR	x	x	attR	x	x
●	-	●	25080	●	25352	●	●	●	hypothetical protein	-	-
+	+	25355	25355	26431	26431	site-specific recombinase, phage integrase family	Burkholderia phage phiE202	YP_001111041.1	integrase	Ralstonia virus RSA1	YP_001165299.1
x	N/A
●	not present
-	homologue not present in Virus database
-/+	genes are distinctive for phages, but with no homology to viral sequences in the database

## Sheet: Arkusz2
+	5741502	5741513	attL		N/A
+	5745533	5745739	PHAGE_Burkho_phiE202_NC_009234:	gp46,	phage Tail Protein X	PP_05716	phage	134288782
+	5745756	5746100	PHAGE_Burkho_phiE202_NC_009234:	gp45,	putative bacteriophage membrane protein	PP_05717	phage	134288749
+	5746102	5746368	PHAGE_Burkho_phiE202_NC_009234:	gp44,	putative bacteriophage membrane protein	PP_05719	phage	134288752
+	5746365	5747222	PHAGE_Burkho_phiE202_NC_009234:	gp43,	bacteriophage-acquired protein	PP_05720	phage	134288769
+	5747219	5747659	PHAGE_Burkho_phiE202_NC_009234:	gp42,	protein LysB	PP_05721	phage	134288770
+	5747613	5747783	PHAGE_Burkho_phiE202_NC_009234:	gp41,	LysC	PP_05722	phage	134288745
+	5747776	5748225	PHAGE_Burkho_phiE202_NC_009234:	gp40,	P2 phage tail completion protein R GpR			134288754
+	5748611	5749420	PHAGE_Burkho_phiE202_NC_009234:	gp36,	gpV	PP_05724	phage	134288750
+	5749426	5749779	PHAGE_Burkho_phiE202_NC_009234:	gp35,	phage baseplate assembly protein	PP_05725	phage	134288768
+	5749776	5750690	PHAGE_Burkho_phiE202_NC_009234:	gp34,	phage baseplate assembly protein	PP_05726	phage	134288785
+	5750683	5751225	PHAGE_Burkho_phiE202_NC_009234:	gp33,	phage tail protein I	PP_05727	phage	134288744
+	5751232	5753802	PHAGE_Burkho_phiE202_NC_009234:	gp32,	bacteriophage protein	PP_05728	phage	134288773
+	5753819	5754508	PHAGE_Burkho_phiE202_NC_009234:	gp31,	bacteriophage-acquired protein	PP_05729	phage	134288758
+	5754563	5755735	PHAGE_Burkho_phiE202_NC_009234:	gp30,	phage tail sheath protein	PP_05730	phage	134288772
+	5755764	5756273	PHAGE_Burkho_phiE202_NC_009234:	gp29,	phage major tail tube protein	PP_05731	phage	134288759
+	5756349	5756720	PHAGE_Burkho_phiE202_NC_009234:	gp28,	phage tail protein E	PP_05732	phage	134288780
+	5756729	5756842	PHAGE_Burkho_phiE202_NC_009234:	gp27,	phage tail protein, P2 GpE family	PP_05733	phage	134288776
+	5756858	5759428	PHAGE_Burkho_phiE202_NC_009234:	gp26,	bacteriophage membrane protein	PP_05734	phage	134288775
+	5759451	5759882	PHAGE_Burkho_phiE202_NC_009234:	gp25,	fels-2 prophage protein	PP_05735	phage	134288777
+	5759879	5760949	PHAGE_Burkho_phiE202_NC_009234:	gp24,	fels-2 prophage protein	PP_05736	phage	134288767
-	5761137	5761433	PHAGE_Burkho_KL3_NC_015266:	gp14; PP_05737;				327198059
-	5761751	5762170	PHAGE_Burkho_phiE202_NC_009234:	gp21; PP_05738;				134288765
+	5762411	5762548	PHAGE_Burkho_KL3_NC_015266: gp1	2; PP_		phage		327198057
+	5762730	5762978	PHAGE_Burkho_phiE202_NC_009234:	gp19,	conserved hypothetical protein	PP_05740	phage	134288771
+	5763106	5763363	PHAGE_Burkho_phiE202_NC_009234:	gp12,	hypothetical protein	PP_05741	phage	134288787
+	5763369	5766161	PHAGE_Burkho_phiE202_NC_009234:	gp11,	conserved hypothetical protein	PP_05742	phage	134288779
+	5766158	5766529	hypothetical; PP_05743		N/A
+	5766618	5766629	attR		N/A
+	5766856	5767932	PHAGE_Burkho_phiE202_NC_009234:	gp10,	site-specific recombinase, phage integrase family	PP_05744		134288747

## Sheet: Arkusz3
Phaster	Manual	Phaster	Manual	Phaster	Manual
+	+	1	1	12	12			OK	OK
	-		1849		3468			nope	nope
+	+	4032	4032	4238	4238			OK	OK
+	+	4255	4255	4599	4599			OK	OK
+	+	4601	4601	4867	4867			OK	OK
+	+	4864	4864	5721	5721			OK	OK
+	+	5718	5718	6158	6158			OK	OK
+		6112		6282				nope	nope
+	+	6275	6275	6724	6724			OK	OK
+	+	7110	7272	7919	7919			nope	OK
+	+	7925	7916	8278	8278			nope	OK
+	+	8275	8275	9189	9189			OK	OK
+	+	9182	9182	9724	9724			OK	OK
+	+	9731	9731	12301	12301			OK	OK
+	+	12318	12318	13007	13007			OK	OK
+	+	13062	13062	14234	14234			OK	OK
+	+	14263	14269	14772	14772			nope	OK
+	+	14848	14788	15219	15219			nope	OK
+	+	15228	15228	15341	15341			OK	OK
+	+	15357	15357	17927	17927			OK	OK
+	+	17950	17950	18381	18381			OK	OK
+	+	18378	18378	19448	19448			OK	OK
-	-	19636	19636	19932	19959			OK	nope
-	-	20250	20250	20669	20741			OK	nope
+	+	20910	20874	21047	21047			nope	OK
	+		21062		21241			nope	nope
+	+	21229	21229	21477	21477			OK	OK
+	+	21605	21605	21862	21862			OK	OK
+	+	21868	21868	24660	24660			OK	OK
+		24657		25028				nope	nope
+	+	25117	25117	25128	25128			OK	OK
	-		25080		25352			nope	nope
+	+	25355	25355	26431	26431			OK	OK
