# Supplementary material for: Burkholderia cenocepacia Prophages—Prevalence, Chromosome Location and Major Genes Involved
Source: Viruses. 2018 May 31;10(6):297. doi: 10.3390/v10060297 (PMC6024312; doi:10.3390/v10060297)
Supplement: Supplementary file 1 [file viruses-10-00297-s001.zip › viruses-297954-r2-supplementary OK/Supplementary data/Method Comparison Tables/Table_S6_method_comparison_895_chr1_9.xlsx]

## Sheet: Arkusz1
Table S6. Table presents differences between annotations of region 895_chr1_9 done manually and automatically by Phaster software. “●“marks genes that were found absent in given annotation method. If homologue for analyzed gene was not present in virus database it was marked with “-“. In cases in which genes were distinctive for phages, although with no homology to viral sequences in the database…
						Phaster			Manual
Strand		Start		End		Product	Virus	A/N	Product	Virus	A/N
Phaster	Manual	Phaster	Manual	Phaster	Manual
x	x	●	1	●	16	●	●	●	left cos-site	x	x
●	+	●	184	●	1194	●	●	●	integrase	Pseudomonas phage PAN70	AIX12471.1
●	-	●	1191	●	1496	●	●	●	hypothetical protein	Pseudomonas phage PAN70	AIX12472.1
●	-	●	1496	●	2350	●	●	●	hypothetical protein	-	-
●	-	●	2467	●	3207	●	●	●	dinucleotide-utilizing protein	-	-
●	-	●	3204	●	3584	●	●	●	hypothetical protein	-	-
●	-	●	3581	●	4384	●	●	●	hypothetical protein	-	-
●	-	●	4389	●	5099	●	●	●	hypothetical protein	-	-
●	-	●	5096	●	6175	●	●	●	hypothetical protein	-	-
●	-	●	6354	●	6836	●	●	●	hypothetical protein	-	-
●	-	●	6851	●	7405	●	●	●	hypothetical protein	-	-
-	●	7427	●	7564	●	hypothetical protein	Burkholderia virus BcepNY3	YP_001294877.1	●	●	●
-	-	7721	7721	7927	7927	hypothetical protein	Burkholderia phage KS9	YP_003090165.1	hypothetical protein	Burkholderia phage KS9	YP_003090164.1
-	-	7935	7935	8060	8060	hypothetical protein	Burkholderia phage KS9	YP_003090166.1	hypothetical protein	Burkholderia phage KS9	YP_003090165.1
-	-	8057	8057	8281	8281	hypothetical protein	-	-	hypothetical protein	-	-
-	-	8290	8290	8430	8430	hypothetical protein	Burkholderia phage KS9	YP_003090166.1	hypothetical protein	Burkholderia phage KS9	YP_003090166.1
-	-	8817	8817	9134	9281	hypothetical protein	-	-	transcriptional regulator	-	-
●	+	●	9351	●	9632	●	●	●	hypothetical protein	-	-
+	+	10028	9758	10369	10369	hypothetical protein	Burkholderia phage KS9	YP_003090171.1	hypothetical protein	Burkholderia phage KS9	YP_003090171.1
+	+	10396	10396	11763	11763	helicase	Burkholderia phage KS9	YP_003090172.1	helicase	Burkholderia phage KS9	YP_003090172.1
+	+	11802	11802	12773	12773	replication protein	Burkholderia phage KS9	YP_003090173.1	replication protein	Burkholderia phage KS9	YP_003090173.1
+	+	12957	12786	13184	13184	hypothetical protein	Burkholderia phage KS9	YP_003090174.1	hypothetical protein	Burkholderia phage KS9	YP_003090174.1
+	+	13344	13344	13577	13577	hypothetical protein	-	-	hypothetical protein	-/+	WP_060410872.1
-	●	13741	●	13971	●	hypothetical protein	-	-	●	●	●
+	●	14065	●	14385	●	homing endonuclease	Burkholderia phage KS9	YP_003090176.1	●	●	●
+	+	14581	14548	15084	15084	hypothetical protein	Burkholderia phage KS9	YP_003090177.1	termianse, small subunit	Burkholderia phage KS9	YP_003090177.1
+	+	15129	15129	16793	16793	terminase	Burkholderia phage KS9	YP_003090178.1	termianse, large subunit	Burkholderia phage KS9	YP_003090178.1
+	+	16790	16790	18079	18079	portal protein	Burkholderia phage KS9	YP_003090179.1	portal protein	Burkholderia phage KS9	YP_003090179.1
+	+	18108	18045	18860	18860	protease/scaffold protein	Burkholderia phage KS9	YP_003090180.1	protease	Burkholderia phage KS9	YP_003090180.1
+	+	18929	18929	20194	20194	major capsid protein	Burkholderia phage KS9	YP_003090181.1	major capsid protein	Burkholderia phage KS9	YP_003090181.1
+	+	20245	20194	20829	20829	hypothetical protein	Burkholderia phage KS9	YP_003090182.1	hypothetical protein	Burkholderia phage KS9	YP_003090182.1
+	+	21023	20840	21166	21166	head-tail adaptor	Burkholderia phage KS9	YP_003090183.1	head-tail adaptor protein	Burkholderia phage KS9	YP_003090183.1
+	+	21159	21159	21581	21581	hypothetical protein	Burkholderia phage KS9	YP_003090184.1	hypothetical protein	Burkholderia phage KS9	YP_003090184.1
+	+	21578	21578	21922	21922	hypothetical protein	Burkholderia phage KS9	YP_003090185.1	hypothetical protein	Burkholderia phage KS9	YP_003090185.1
+	+	21983	21983	22447	22447	major tail subunit	Burkholderia phage KS9	YP_003090186.1	major tail subunit	Burkholderia phage KS9	YP_003090186.1
+	+	22476	22476	22943	22943	tail assembly chaperone	Burkholderia phage KS9	YP_003090188.1	tail assembly chaperone	Burkholderia phage KS9	YP_003090188.1
+	+	22991	22991	23218	23218	minor tail protein	Burkholderia phage KS9	YP_003090187.1	minor tail protein	Burkholderia phage KS9	YP_003090187.1
+	+	23298	23232	27332	27332	tail length tape measure protein	Burkholderia phage KS9	YP_003090189.1	tail length tape measure protein	Burkholderia phage KS9	YP_003090189.1
+	+	27332	27332	27670	27670	minor tail protein	Burkholderia phage KS9	YP_003090190.1	minor tail protein	Burkholderia phage KS9	YP_003090190.1
+	+	28684	27934	28893	28893	hypothetical protein	-	-	hypothetical protein	-/+	WP_062911267.1
+	+	28986	28896	29579	29579	minor tail protein	Burkholderia phage KS9	YP_003090192.1	minor tail protein	Burkholderia phage KS9	YP_003090192.1
+	+	29629	29629	30381	30381	tail component protein	Burkholderia phage KS9	YP_003090193.1	tail component protein	Burkholderia phage KS9	YP_003090193.1
+	●	30438	●	30941	●	tail component protein	Burkholderia phage KS9	YP_003090194.1	●	●	●
+	+	30938	30938	34843	34843	tail tip fiber protein	Burkholderia phage KS9	YP_003090195.1	tail tip fiber protein	Burkholderia phage KS9	YP_003090195.1
+	+	35151	35151	35867	35867	hypothetical protein	Burkholderia phage KS9	YP_003090197.1	hypothetical protein	Burkholderia phage KS9	YP_003090197.1
+	+	35962	35923	36207	36207	holin	Burkholderia phage KS9	YP_003090198.1	holin	Burkholderia phage KS9	YP_003090198.1
+	+	36210	36210	36659	36659	endolysin	Burkholderia phage KS9	YP_003090199.1	endolysin	Burkholderia phage KS9	YP_003090199.1
●	+	●	36656	●	37138	●	●	●	Rz	Burkholderia phage KS9	YP_003090200.1
+	+	37277	37277	38068	38068	DNA adenine methylase	Burkholderia phage KS9	YP_003090202.1	DNA adenine methylase	Burkholderia phage KS9	YP_003090202.1
+	●	38171	●	39067	●	hypothetical protein gp26	Burkholderia phage KS9	YP_003090203.1	●	●	●
●	+	●	38324	●	39067	●	●	●	hypothetical protein	Burkholderia phage KS9	YP_003090203.1
-	-	39169	39169	39594	39594	hypothetical protein	-	-	hypothetical protein	-	-
-	-	39653	39653	39832	40120	hypothetical protein	Burkholderia phage KS9	YP_003090204.1	hypothetical protein	Burkholderia phage KS9	YP_003090204.1
+	+	40197	40197	40901	40901	hypothetical protein	Burkholderia phage KS9	YP_003090205.1	hypothetical protein	Burkholderia phage phiE125	NP_536389.1
x	x	●	40974	●	40989	●	●	●	right cos-site	x	x
-	●	41197	●	41379	●	hypothetical protein	-	-	●	●	●
+	●	41578	●	41982	●	hypothetical protein	-	-	●	●	●
+	●	42249	●	44198	●	gp245	Bacillus virus G	YP_009015548.1	●	●	●
x	N/A
●	not present
-	homologue not present in Virus database
-/+	genes are distinctive for phages, but with no homology to viral sequences in the database

## Sheet: Arkusz2
-	6831265	6831402	PHAGE_Burkho_BcepNY3_NC_009604:	hypothetical protein	149882940		7427	7564
-	6831559	6831765	PHAGE_Burkho_KS9_NC_013055:	hypothetical protein gp37	255033720		7721	7927
-	6831773	6831898	PHAGE_Burkho_KS9_NC_013055:	hypothetical protein gp38	255033721		7935	8060
-	6831895	6832119		hypothetical			8057	8281
-	6832128	6832268	PHAGE_Burkho_KS9_NC_013055:	hypothetical protein gp39	255033722		8290	8430
-	6832655	6832972		hypothetical			8817	9134
+	6833866	6834207	PHAGE_Burkho_KS9_NC_013055:	hypothetical protein gp44	255033727		10028	10369
+	6834234	6835601	PHAGE_Burkho_KS9_NC_013055:	helicase gp45	255033728		10396	11763
+	6835640	6836611	PHAGE_Burkho_KS9_NC_013055:	replication protein gp46	255033729		11802	12773
+	6836795	6837022	PHAGE_Burkho_KS9_NC_013055:	hypothetical protein gp47	255033730		12957	13184
+	6837182	6837415		hypothetical			13344	13577
-	6837579	6837809		hypothetical			13741	13971
+	6837903	6838223	PHAGE_Burkho_KS9_NC_013055:	homing endonuclease gp49	255033732		14065	14385
+	6838419	6838922	PHAGE_Burkho_KS9_NC_013055:	hypothetical protein gp1	255033733		14581	15084
+	6838967	6840631	PHAGE_Burkho_KS9_NC_013055:	terminase gp2	255033734		15129	16793
+	6840628	6841917	PHAGE_Burkho_KS9_NC_013055:	portal protein gp3	255033735		16790	18079
+	6841946	6842698	PHAGE_Burkho_KS9_NC_013055:	protease/scaffold protein gp4	255033736		18108	18860
+	6842767	6844032	PHAGE_Burkho_KS9_NC_013055:	major capsid protein gp5	255033737		18929	20194
+	6844083	6844667	PHAGE_Burkho_KS9_NC_013055:	hypothetical protein gp6	255033738		20245	20829
+	6844861	6845004	PHAGE_Burkho_KS9_NC_013055:	head-tail adaptor gp7	255033739		21023	21166
+	6844997	6845419	PHAGE_Burkho_KS9_NC_013055:	hypothetical protein gp8	255033740		21159	21581
+	6845416	6845760	PHAGE_Burkho_KS9_NC_013055:	hypothetical protein gp9	255033741		21578	21922
+	6845821	6846285	PHAGE_Burkho_KS9_NC_013055:	major tail subunit gp10	255033742		21983	22447
+	6846314	6846781	PHAGE_Burkho_KS9_NC_013055:	tail assembly chaperone gp11	255033743		22476	22943
+	6846829	6847056	PHAGE_Burkho_KS9_NC_013055:	minor tail protein gp12	255033763		22991	23218
+	6847136	6851170	PHAGE_Burkho_KS9_NC_013055:	tail length tape measure protein gp13	255033744		23298	27332
+	6851170	6851508	PHAGE_Burkho_KS9_NC_013055:	minor tail protein gp14	255033745		27332	27670
+	6852522	6852731		hypothetical			28684	28893
+	6852824	6853417	PHAGE_Burkho_KS9_NC_013055:	minor tail protein gp16	255033747		28986	29579
+	6853467	6854219	PHAGE_Burkho_KS9_NC_013055:	tail component protein gp17	255033748		29629	30381
+	6854276	6854779	PHAGE_Burkho_KS9_NC_013055:	tail component protein gp18	255033749		30438	30941
+	6854776	6858681	PHAGE_Burkho_KS9_NC_013055:	tail tip fiber protein gp19	255033750		30938	34843
+	6858989	6859705	PHAGE_Burkho_KS9_NC_013055:	hypothetical protein gp21	255033752		35151	35867
+	6859800	6860045	PHAGE_Burkho_KS9_NC_013055:	holin gp22	255033753		35962	36207
+	6860048	6860497	PHAGE_Burkho_KS9_NC_013055:	endolysin gp23	255033754		36210	36659
+	6861115	6861906	PHAGE_Burkho_KS9_NC_013055:	DNA adenine methylase gp25	255033757		37277	38068
+	6862009	6862905	PHAGE_Burkho_KS9_NC_013055:	hypothetical protein gp26	255033758		38171	39067
-	6863007	6863432		hypothetical			39169	39594
-	6863491	6863670	PHAGE_Burkho_KS9_NC_013055:	hypothetical protein gp27	255033759		39653	39832
+	6864035	6864739	PHAGE_Burkho_KS9_NC_013055:	hypothetical protein gp28	255033760		40197	40901
-	6865035	6865217		hypothetical			41197	41379
+	6865416	6865820		hypothetical			41578	41982
+	6866087	6868036	PHAGE_Bacill_G_NC_023719:	gp245	593777701		42249	44198

## Sheet: Arkusz3
Phaster	Manual	Phaster	Manual	Phaster	Manual
	+		1		16		nope	nope
	+		184		1194		nope	nope
	-		1191		1496		nope	nope
	-		1496		2350		nope	nope
	-		2467		3207		nope	nope
	-		3204		3584		nope	nope
	-		3581		4384		nope	nope
	-		4389		5099		nope	nope
	-		5096		6175		nope	nope
	-		6354		6836		nope	nope
	-		6851		7405		nope	nope
-		7427		7564			nope	nope
-	-	7721	7721	7927	7927		OK	OK
-	-	7935	7935	8060	8060		OK	OK
-	-	8057	8057	8281	8281		OK	OK
-	-	8290	8290	8430	8430		OK	OK
-	-	8817	8817	9134	9281		OK	nope
	+		9351		9632		nope	nope
	+		9758		10369		nope	nope
+		10028		10369			nope	nope
+	+	10396	10396	11763	11763		OK	OK
+	+	11802	11802	12773	12773		OK	OK
+	+	12957	12786	13184	13184		nope	OK
+	+	13344	13344	13577	13577		OK	OK
-		13741		13971			nope	nope
+		14065		14385			nope	nope
+	+	14581	14548	15084	15084		nope	OK
+	+	15129	15129	16793	16793		OK	OK
+	+	16790	16790	18079	18079		OK	OK
+	+	18108	18045	18860	18860		nope	OK
+	+	18929	18929	20194	20194		OK	OK
+	+	20245	20194	20829	20829		nope	OK
+	+	21023	20840	21166	21166		nope	OK
+	+	21159	21159	21581	21581		OK	OK
+	+	21578	21578	21922	21922		OK	OK
+	+	21983	21983	22447	22447		OK	OK
+	+	22476	22476	22943	22943		OK	OK
+	+	22991	22991	23218	23218		OK	OK
+	+	23298	23232	27332	27332		nope	OK
+	+	27332	27332	27670	27670		OK	OK
+	+	28684	27934	28893	28893		nope	OK
+	+	28986	28896	29579	29579		nope	OK
+	+	29629	29629	30381	30381		OK	OK
+		30438		30941			nope	nope
+	+	30938	30938	34843	34843		OK	OK
+	+	35151	35151	35867	35867		OK	OK
+	+	35962	35923	36207	36207		nope	OK
+	+	36210	36210	36659	36659		OK	OK
	+		36656		37138		nope	nope
+	+	37277	37277	38068	38068		OK	OK
+	+	38171	38324	39067	39067		nope	OK
-	-	39169	39169	39594	39594		OK	OK
-	-	39653	39653	39832	40120		OK	nope
+	+	40197	40197	40901	40901		OK	OK
	+		40974		40989		nope	nope
-		41197		41379			nope	nope
+		41578		41982			nope	nope
+		42249		44198
