# Supplementary material for: Burkholderia cenocepacia Prophages—Prevalence, Chromosome Location and Major Genes Involved
Source: Viruses. 2018 May 31;10(6):297. doi: 10.3390/v10060297 (PMC6024312; doi:10.3390/v10060297)
Supplement: Supplementary file 1 [file viruses-10-00297-s001.zip › viruses-297954-r2-supplementary OK/Supplementary data/Method Comparison Tables/Table_S7_method_comparison_895_chr2_1.xlsx]

## Sheet: Arkusz1
Table S7. Table presents differences between annotations of region 895_chr2_1 done manually and automatically, by Phaster software. “●“marks genes that were found absent in given annotation method. If homologue for analyzed gene was not present in virus database it was marked with “-“. In cases in which genes were distinctive for phages, although with no homology to viral sequences in the databas…
						Phaster			Manual
Strand		Start		End		Product	Virus	A/N	Product	Virus	A/N
Phaster	Manual	Phaster	Manual	Phaster	Manual
+	+	1	1	1251	1251	transposase	Escherichia coli CFT073 (phage integrated)	WP_001304902.1	IS256 family transposase	-	-
-	-	1879	1879	2217	2217	helix-turn-helix domain protein	Burkholderia phage ST79	YP_008060523.1	hypothetical protein	Burkholderia virus phiE122	YP_001111174.1
+	+	2598	2589	3485	3485	hypothetical protein	Burkholderia phage ST79	YP_008060476.1	hypothetical protein	Burkholderia virus ST9	YP_008060476.1
-	+	3476	3482	3682	3982	hypothetical protein	-	-	hypothetical protein	-	-
+	●	3692	●	3982	●	hypothetical protein	-	-	●	●	●
+	+	4013	4013	4192	4192	hypothetical protein	Burkholderia phage ST79	YP_008060478.1	hypothetical protein	Burkholderia virus ST9	YP_008060478.1
+	+	4189	4189	4419	4419	hypothetical protein	Burkholderia phage ST79	YP_008060479.1	hypothetical protein	Burkholderia virus ST9	YP_008060479.1
+	+	4416	4416	5321	5321	D12 class N6 adenine-specific DNA methyltransferase	Burkholderia phage ST79	YP_008060480.1	DNA methyltransferase	Burkholderia virus ST9	YP_008060480.1
+	+	5323	5323	5538	5538	hypothetical protein	Burkholderia phage ST79	YP_008060481.1	hypothetical protein	Burkholderia virus ST9	YP_008060481.1
+	+	5708	5708	6691	6691	putative PAPS reductase/sulfotransferase	Burkholderia virus phiE125	NP_536414.1	PAPS reductase/sulfotransferase	Burkholderia virus phiE125	NP_536414.1
+	+	6703	6703	8604	8604	replication protein A	Burkholderia phage ST79	YP_008060484.1	replication A protein	Burkholderia virus phiE122	YP_001111165.1
+	+	8631	8601	8879	8879	transcriptional regulator, Ogr/Delta	Burkholderia phage ST79	YP_008060485.1	transcriptional regulator, Ogr/Delta	Burkholderia phage ST79	YP_008060485.1
+	+	9189	9159	9491	9491	ParB-like partition protein	Burkholderia phage ST79	YP_008060487.1	ParB-like partition protein	Burkholderia phage ST79	YP_008060487.1
+	+	9496	9502	10086	10086	ParB-like partition protein	Burkholderia phage ST79	YP_008060487.1	hypothetical protein	Burkholderia phage ST79	YP_008060487.1
+	+	10083	10083	10868	10868	hypothetical protein	Burkholderia phage ST79	YP_008060488.1	hypothetical protein	-	-
+	+	10865	10865	11272	11272	gp7	Burkholderia phage KS14	YP_004306851.1	hypothetical protein	-	-
-	-	11483	11483	11872	11872	HicB protein	Burkholderia phage ST79	YP_008060489.1	HicB	Burkholderia phage ST79	YP_008060489.1
-	-	11869	11869	12123	12123	HicA protein	Burkholderia phage ST79	YP_008060490.1	HicA	Burkholderia phage ST79	YP_008060490.1
-	-	12547	12547	13608	13608	phage portal vertex protein	Burkholderia phage ST79	YP_008060491.1	portal protein	Burkholderia phage ST79	YP_008060491.1
-	-	13608	13608	15362	15425	phage terminase ATPase subunit	Burkholderia phage ST79	YP_008060492.1	terminase ATPase subunit	Burkholderia phage ST79	YP_008060492.1
+	+	15580	15580	16446	16446	phage capsid scaffolding protein	Burkholderia phage ST79	YP_008060493.1	capsid scaffolding protein	Burkholderia phage ST79	YP_008060493.1
+	+	16492	16492	17529	17529	phage major capsid protein	Burkholderia phage ST79	YP_008060494.1	major capsid protein	Burkholderia phage ST79	YP_008060494.1
+	+	17539	17572	18237	18237	phage terminase endonuclease subunit	Burkholderia phage ST79	YP_008060495.1	terminase endonuclease subunit	Burkholderia phage ST79	YP_008060495.1
+	+	18334	18334	18834	18834	phage head completion/stabilization protein	Burkholderia phage ST79	YP_008060496.1	head completion/stabilization protein	Burkholderia phage ST79	YP_008060496.1
+	+	18859	18834	19080	19088	hypothetical protein	-	-	hypothetical protein	-	-
+	+	19085	19085	19291	19291	phage tail protein X	Burkholderia phage ST79	YP_008060497.1	tail protein X	Burkholderia phage ST79	YP_008060497.1
+	+	19299	19299	19742	19742	hypothetical protein	Burkholderia phage ST79	YP_008060498.1	hypothetical protein	Burkholderia phage ST79	YP_008060498.1
+	+	19730	19730	20134	20134	hypothetical protein	Burkholderia phage ST79	YP_008060499.1	hypothetical protein	Burkholderia phage ST79	YP_008060499.1
+	+	20170	20170	20619	20619	peptidase M15A	Burkholderia phage ST79	YP_008060500.1	peptidase	Burkholderia phage ST79	YP_008060500.1
+	+	20616	20616	21056	21056	protein LysB	Burkholderia phage ST79	YP_008060501.1	LysB	Burkholderia phage ST79	YP_008060501.1
+	+	21010	21058	21186	21186	protein LysC	Burkholderia phage ST79	YP_008060502.1	LysC	Burkholderia phage ST79	YP_008060502.1
+	+	21183	21183	21659	21659	phage tail completion protein	Burkholderia phage ST79	YP_008060503.1	tail completion protein	Burkholderia phage ST79	YP_008060503.1
+	+	21656	21659	22129	22129	phage virion morphogenesis protein	Burkholderia phage ST79	YP_008060504.1	virion morphogenesis protein	Burkholderia phage ST79	YP_008060504.1
+	+	22263	22263	22979	22979	phage baseplate assembly protein V	Burkholderia phage ST79	YP_008060505.1	baseplate assembly protein V	Burkholderia phage ST79	YP_008060505.1
+	+	22979	22979	23353	23353	phage baseplate assembly protein W	Burkholderia phage ST79	YP_008060506.1	baseplate assembly protein W	Burkholderia phage ST79	YP_008060506.1
+	+	23350	23350	24258	24258	phage baseplate assembly protein J	Burkholderia phage ST79	YP_008060507.1	baseplate assembly protein J	Burkholderia phage ST79	YP_008060507.1
+	+	24248	24248	24793	24793	phage tail protein I	Burkholderia phage ST79	YP_008060508.1	tail protein I	Burkholderia phage ST79	YP_008060508.1
+	+	24790	24790	28155	28155	phage tail fiber protein	Burkholderia phage ST79	YP_008060509.1	tail fiber protein	Burkholderia phage ST79	YP_008060509.1
+	+	28168	28168	28578	28578	hypothetical protein	Burkholderia phage ST79	YP_008060510.1	hypothetical protein	Burkholderia phage ST79	YP_008060510.1
+	+	28629	28629	28961	28961	hypothetical protein	Burkholderia phage ST79	YP_008060511.1	hypothetical protein	Burkholderia phage ST79	YP_008060511.1
+	+	29029	29029	30216	30216	phage major tail sheath protein	Burkholderia phage ST79	YP_008060512.1	major tail sheath protein	Burkholderia phage ST79	YP_008060512.1
+	+	30272	30278	30781	30781	phage major tail tube protein	Burkholderia phage ST79	YP_008060513.1	major tail tube protein	Burkholderia phage ST79	YP_008060513.1
+	+	30835	30835	31140	31140	phage tail protein E	Burkholderia phage ST79	YP_008060514.1	tail protein E	Burkholderia phage ST79	YP_008060514.1
+	+	31261	31261	34179	34179	phage tail protein E	Burkholderia phage ST79	YP_008060515.1	tail protein E	Burkholderia phage ST79	YP_008060515.1
+	+	34187	34187	34693	34693	phage tail protein U	Burkholderia phage ST79	YP_008060516.1	tail protein U	Burkholderia phage ST79	YP_008060516.1
+	+	34698	34698	35777	35777	phage tail protein D	Burkholderia phage ST79	YP_008060517.1	tail protein D	Burkholderia phage ST79	YP_008060517.1
-	-	35815	35815	36147	36177	hypothetical protein	Burkholderia phage ST79	YP_008060521.1	hypothetical protein	Burkholderia phage ST79	YP_008060521.1
●	-	●	36256	●	36993		●	●	hypothetical protein	-	-
-	-	37111	37111	37653	37653	hypothetical protein	Burkholderia phage ST79	YP_008060522.1	hypothetical protein	Burkholderia phage ST79	YP_008060522.1
x	N/A
●	not present
-	homologue not present in Virus database
-/+	genes are distinctive for phages, but with no homology to viral sequences in the database
