# Supplementary material for: Burkholderia cenocepacia Prophages—Prevalence, Chromosome Location and Major Genes Involved
Source: Viruses. 2018 May 31;10(6):297. doi: 10.3390/v10060297 (PMC6024312; doi:10.3390/v10060297)
Supplement: Supplementary file 1 [file viruses-10-00297-s001.zip › viruses-297954-r2-supplementary OK/Supplementary data/Method Comparison Tables/Table_S8_method_comparison_CR 318_chr1_1.xlsx]

## Sheet: Arkusz1
Table S8. Table presents differences between annotations of region CR 318_chr1_1 done manually and automatically by Phaster software. “●“ marks genes that were found absent in given annotation method. If homologue for analyzed gene was not present in virus database it was marked with “-“. In cases in which genes were distinctive for phages, although with no homology to viral sequences in the data…
						Phaster			Manual
Strand		Start		End		Product	Virus	A/N	Product	Virus	A/N
Phaster	Manual	Phaster	Manual	Phaster	Manual
+	●	1	1	46	46	attL	x	x	attL	x	x
-	-	111	111	1232	1232	site-specific recombinase, phage integrase family	Burkholderia phage phiE202	YP_001111041.1	integrase	Burkholderia phage vB_BceM_AP3	AKA61172.1
-	●	1100	●	1516	●	hypothetical protein	Bacteriophage Aaphi23	NP_852724.1	●	●	●
-	-	1513	1513	2106	2124	Baseplate J family protein;	-	-	baseplate J family protein	Burkholderia phage vB_BceM_AP3	AKA61171.1
-	-	2121	2121	4913	4913	conserved hypothetical protein	Burkholderia phage phiE202	YP_001111042.1	hypothetical protein	Burkholderia phage vB_BceM_AP3	AKA61170.1
-	-	4916	4916	5182	5182	hypothetical protein	Burkholderia phage phiE202	YP_001111043.1	hypothetical protein	Burkholderia phage vB_BceM_AP3	AKA61169.1
-	-	5179	5179	5541	5541	conserved hypothetical protein	Burkholderia phage phiE202	YP_001111044.1	hypothetical protein	Burkholderia phage KL3	YP_004306417.1
-	-	5546	5546	5740	5740	conserved hypothetical protein	Burkholderia phage phiE202	YP_001111047.1	hypothetical protein	Burkholderia phage KL3	YP_004306418.1
-	●	5784	●	5982	●	conserved hypothetical protein	Burkholderia phage phiE202	YP_001111048.1	●	●	●
-	-	5987	5987	6199	6199	conserved hypothetical protein	Burkholderia phage phiE202	YP_001111049.1	hypothetical protein	Burkholderia phage KL3	YP_004306420.1
-	-	6286	6286	6534	6471	conserved hypothetical protein	Burkholderia phage phiE202	YP_001111050.1	transcriptional activator (Org)	Burkholderia phage KL3	YP_004306421.1
-	-	6522	6522	6725	6725	hypothetical protein	Burkholderia phage KL3	YP_004306422.1	hypothetical protein	Burkholderia phage KL3	YP_004306422.1
-	-	6765	6765	6962	6962	hypothetical protein	Burkholderia phage KL3	YP_004306423.1	hypothetical protein	Burkholderia phage KL3	YP_004306423.1
-	●	6977	●	7186	●	conserved hypothetical protein	Burkholderia phage phiE202	YP_001111051.1	●	●	●
+	+	7275	7236	7763	7763	hypothetical protein	Burkholderia phage phiE202	YP_001111052.1	transcriptional regulator	Burkholderia phage KL3	YP_004306425.1
+	+	7935	7935	8222	8222	hypothetical protein	Burkholderia phage KL3	YP_004306426.1	hypothetical protein	Burkholderia phage KL3	YP_004306426.1
-	-	8269	8269	9360	9360	fels-2 prophage protein	Burkholderia phage phiE202	YP_001111055.1	tail protein (D)	Burkholderia phage KL3	YP_004306427.1
-	-	9357	9357	9815	9815	fels-2 prophage protein	Burkholderia phage phiE202	YP_001111056.1	tail protein (U)	Burkholderia KL3	YP_004306428.1
-	-	9837	9837	12998	12998	bacteriophage membrane protein	Burkholderia phage phiE202	YP_001111057.1	tail tape measure protein (T)	Burkholderia phage KL3	YP_004306429.1
-	●	13001	●	13114	●	phage tail protein, P2 GpE family	Burkholderia phage phiE202	YP_001111058.1	●	●	●
-	-	13123	13123	13473	13473	phage tail protein E	Burkholderia phage phiE202	YP_001111059.1	tail protein (E)	Burkholderia phage KL3	YP_004306431.1
-	-	13540	13540	14049	14049	phage major tail tube protein	Burkholderia phage phiE202	YP_001111060.1	tail tube protein (FII)	Burkholderia phage KL3	YP_004306432.1
-	-	14065	14065	15237	15237	phage tail sheath protein	Burkholderia phage phiE202	YP_001111061.1	phage tail sheath protein	Burkholderia phage KL3	YP_004306433.1
-	-	15290	15290	15913	15913	bacteriophage-acquired protein	Burkholderia phage phiE202	YP_001111062.1	tail fiber assembly protein	Burkholderia phage KL3	YP_004306434.1
-	-	15931	15931	18597	18597	bacteriophage protein	Burkholderia phage phiE202	YP_001111063.1	tail fiber protein	Burkholderia phage KL3	YP_004306435.1
-	-	18601	18601	19155	19143	phage tail protein I	Burkholderia phage phiE202	YP_001111064.1	baseplate assembly protein (I)	Burkholderia phage KL3	YP_004306436.1
-	-	19148	19148	20053	20053	phage baseplate assembly protein	Burkholderia phage phiE202	YP_001111065.1	baseplate assembly protein (J)	Burkholderia phage KL3	YP_004306437.1
-	-	20050	20050	20412	20412	phage baseplate assembly protein	Burkholderia phage phiE202	YP_001111066.1	baseplate assembly protein (W)	Burkholderia	YP_004306438.1
-	-	20409	20409	21095	21104	gpV	Burkholderia phage phiE202	YP_001111067.1	baseplate assembly protein (V)	Burkholderia phage KL3	YP_004306439.1
-	●	21017	●	21235	●	hypothetical protein	-	-	●	●	●
+	+	21270	21270	22046	22046	DNA methylase	Burkholderia phage phiE202	YP_001111068.1	N-4/N-6 DNA methylase	Burkholderia phage KL3	YP_004306440.1
-	-	22026	22026	22493	22493	phage virion morphogenesis protein	Burkholderia phage phiE202	YP_001111070.1	tail completion protein (S)	Burkholderia phage KL3	YP_004306441.1
-	-	22493	22493	22909	22909	P2 phage tail completion protein R (GpR)	Burkholderia phage phiE202	YP_001111071.1	tail completion protein (R)	Burkholderia phage KL3	YP_004306442.1
-	●	22902	●	23069	●	LysC	Burkholderia phage phiE202	YP_001111072.1	●	●	●
-	-	23023	23023	23463	23463	protein LysB	Burkholderia phage phiE202	YP_001111073.1	Rz	Burkholderia phage KL3	YP_004306444.1
-	-	23460	23460	24269	24269	bacteriophage-acquired protein	Burkholderia phage phiE202	YP_001111074.1	endolysin	Burkholderia phage KL3	YP_004306445.1
-	-	24266	24266	24538	24538	putative bacteriophage membrane protein	Burkholderia phage phiE202	YP_001111075.1	holin	Burkholderia phage KL3	YP_004306446.1
-	-	24540	24540	24884	24884	putative bacteriophage membrane protein	Burkholderia phage phiE202	YP_001111076.1	antiholin	Burkholderia phage KL3	YP_004306447.1
-	-	24900	24900	25106	25109	phage Tail Protein X	Burkholderia phage phiE202	YP_001111077.1	tail protein (X)	Burkholderia phage KL3	YP_004306448.1
-	-	25341	25341	25820	25820	phage head completion protein (GPL)	Burkholderia phage phiE202	YP_001111079.1	capsid completion protein (L)	Burkholderia phage KL3	YP_004306449.1
-	-	25920	25920	26609	26609	phage terminase, endonuclease subunit	Burkholderia phage phiE202	YP_001111032.1	terminase endonuclease subunit	Burkholderia phage KL3	YP_004306450.1
-	-	26606	26606	27619	27619	phage major capsid protein, P2 family	Burkholderia phage phiE202	YP_001111033.1	major capsid protein	Burkholderia phage KL3	YP_004306451.1
-	-	27654	27654	28445	28445	phage capsid scaffolding protein (GPO)	Burkholderia phage phiE202	YP_001111034.1	capsid scaffolding protein	Burkholderia phage KL3	YP_004306452.1
+	+	28590	28590	30359	30359	phage terminase, ATPase subunit	Burkholderia phage phiE202	YP_001111035.1	terminase ATPase subunit (P)	Burkholderia phage KL3	YP_004306453.1
+	+	30356	30356	31426	31426	phage portal protein, pbsx family	Burkholderia phage phiE202	YP_001111036.1	portal protein	Burkholderia phage KL3	YP_004306454.1
●	+	●	33412	●	33729	●	●	●	hypothetical protein	Burkholderia cenocepacia	AQT48797.1
●	-	●	33774	●	34862	●	●	●	hypothetical protein	Burkholderia phage KL3	YP_004306461.1
●	-	●	34868	●	35572	●	●	●	hypothetical protein	Burkholderia phage KL3	YP_004306462.1
●	-	●	35569	●	36078	●	●	●	hypothetical protein	Burkholderia phage KL3	YP_004306463.1
●	+	●	36173	●	36949	●	●	●	hypothetical protein	-	-
x	●	38476	38476	38521	38521	attR	x	x	attR	x	x
x	N/A
●	not present
-	homologue not present in Virus database
-/+	genes are distinctive for phages, but with no homology to viral sequences in the database
