# Supplementary material for: Burkholderia cenocepacia Prophages—Prevalence, Chromosome Location and Major Genes Involved
Source: Viruses. 2018 May 31;10(6):297. doi: 10.3390/v10060297 (PMC6024312; doi:10.3390/v10060297)
Supplement: Supplementary file 1 [file viruses-10-00297-s001.zip › viruses-297954-r2-supplementary OK/Supplementary data/Method Comparison Tables/Table_S9_method_comparison_DDS 22E-1_chr1_2.xlsx]

## Sheet: Arkusz1
Table S9. Table presents differences between annotations of region DDS 22E-1_chr1_2 done manually and automatically by Phaster software. “●“ marks genes that were found absent in given annotation method. If homologue for analyzed gene was not present in virus database it was marked with “-“. In cases in which genes were distinctive for phages, although with no homology to viral sequences in the d…
						Phaster			Manual
Strand		Start		End		Product	Virus	A/N	Product	Virus	A/N
Phaster	Manual	Phaster	Manual	Phaster	Manual
-	+	1	1	333	333	conserved hypothetical protein	Burkholderia phage Bcep176	YP_355356.1	hypothetical protein	Burkholderia phage Bcep176	YP_355356.1
+	●	269	●	736	●	hypothetical protein	Burkholderia phage Bcep176	YP_355355.1	●	●	●
+	●	768	●	983	●	hypothetical protein	Burkholderia virus phi6442	YP_001111129.1	●	●	●
●	+	●	795	●	1001	●	●	●	helix-turn-helix family protein	-	-
●	+	●	998	●	1147	●	●	●	hypothetical protein	-	-
●	-	●	1134	●	1319	●	●	●	hypothetical protein	-	-
-	+	1481	1481	1780	1780	DNA binding protein	Burkholderia phage KS5	YP_004306375.1	DNA binding protein	Burkholderia phage vB_BceM_AP3	AKA61162.1
-	●	2038	●	2334	●	hypothetical protein	Burkholderia virus Bcep781	YP_022742.1	●	●	●
-	+	2355	2202	3209	3209	hypothetical protein	Burkholderia virus phi6442	YP_001111136.1	DNA partitioning protein	Burkholderia phage phiE125	NP_536415.1
●	+	●	3297	●	3647	●	●	●	hypothetical protein	-	-
-	+	3685	3685	4722	4722	hypothetical protein	Burkholderia virus phi6442	YP_001111139.1	hypothetical protein	Burkholderia phage phiE125	NP_536417.1
●	+	●	4719	●	4895	●	●	●	hypothetical protein	Burkholderia phage Bcep176	YP_355344.1
-	+	4892	4892	5215	5215	hypothetical protein	-	-	hypothetical protein	-	-
-	+	5212	5236	5775	5775	endonuclease	Burkholderia phage Bcep176	YP_355343.1	endonuclease	Burkholderia phage Bcep176	YP_355343.1
-	+	5775	5775	6107	6107	hypothetical protein	-	-	hypothetical protein	-	-
-	+	6104	6377	6547	6547	hypothetical protein	Burkholderia virus phi6442	YP_001111142.1	hypothetical protein	Burkholderia phage phi6442	YP_001111142.1
-	+	6544	6544	6882	6882	hypothetical protein	Burkholderia virus phi6442	YP_001111143.1	hypothetical protein	Burkholderia phage Bcep176	YP_355339.1
-	●	6879	●	7127	●	hypothetical protein	Burkholderia virus phi6442	YP_001111144.1	●	●	●
-	+	7166	7166	7588	7588	conserved hypothetical protein	Burkholderia virus phi6442	YP_001111145.1	hypothetical protein	Burkholderia phage phi6442	YP_001111145.1
-	+	7697	7592	8608	8608	conserved domain protein	Burkholderia virus phi6442	YP_001111146.1	hypothetical protein	Burkholderia virus phi6442	YP_001111146.1
+	-	8826	8826	9089	9089	hypothetical protein	-	-	hypothetical protein	-	-
+	-	9157	9157	9552	9552	hypothetical protein	Pseudomonas phage phi3	YP_009276458.1	HicB family protein	-	-
+	-	9577	9577	9759	9759	hypothetical protein	Pseudomonas phage phi3	YP_009276459.1	hypothetical protein	Bacillus phage phi105	ADF59182.1
-	+	9801	9801	10157	10157	hypothetical protein	Burkholderia virus phi6442	YP_001111150.1	holin	Burkholderia phage phiE125	NP_536427.1
-	+	10322	10322	10798	10798	terminase small subunit	Burkholderia virus phi6442	YP_001111080.1	terminase small subunit	Burkholderia phage phi6442	YP_001111080.1
-	+	10802	10802	12517	12517	terminase large subunit	Burkholderia virus phi6442	YP_001111081.1	terminase large subunit	Burkholderia phage phi6442	YP_001111081.1
-	+	12514	12514	12699	12699	conserved hypothetical protein	Burkholderia virus phi6442	YP_001111082.1	hypothetical protein	Burkholderia phage phiE125	NP_536359.1
-	+	12704	12704	13963	13963	portal protein	Burkholderia virus phi6442	YP_001111083.1	portal protein	Burkholderia phage phiE125	NP_536360.1
-	+	13960	13960	14928	14928	peptidase	Burkholderia virus phi6442	YP_001111084.1	peptidase	Burkholderia phage phi6442	YP_001111084.1
-	+	15031	15031	16338	16338	major capsid head protein	Burkholderia virus phi6442	YP_001111085.1	major capsid head protein	Burkholderia phage phi6442	YP_001111085.1
-	+	16398	16398	16583	16583	conserved hypothetical protein	Burkholderia virus phi6442	YP_001111086.1	hypothetical protein	Burkholderia phage phiE125	NP_536363.1
-	+	16589	16589	17152	17152	conserved hypothetical protein	Burkholderia virus phi6442	YP_001111087.1	hypothetical protein	Burkholderia phage phiE125	NP_536364.1
-	+	17152	17152	17487	17487	hypothetical protein	Salmonella phage ST64B	NP_700382.1	hypothetical protein	Salmonella phage ST64B	NP_700382.1
hy	+	17477	17477	17947	17947	hypothetical protein	Shigella phage SfIV	YP_008766872.1	hypothetical protein	-	-
-	+	17954	17954	18544	18544	hypothetical protein	Shigella phage SfIV	YP_008766873.1	hypothetical protein	-	-
-	+	18553	18571	18798	18798	hypothetical protein	Enterobacteria phage SfV	NP_599042.1	hypothetical protein	-	-
-	+	18795	18795	20291	20291	tail sheath protein	Shigella phage SfII	YP_008318491.1	tail sheath protein	Pseudomonas phage DVM-2008	ACH86135.1
-	+	20362	20362	20709	20709	Tail tube protein	Salmonella phage ST64B	NP_700387.1	tail tube protein	Pseudomonas phage DVM-2008	ACH86136.1
-	+	20700	20706	20996	20996	putative bacteriophage protein	Enterobacteria phage SfI	YP_009147461.1	tail protein E	Burkholderia phage Pseudomonas phage DVM-2008	ACH86137.1
-	+	21130	21130	23067	23067	putative tail protein	Enterobacteria phage phiP27	NP_543099.1	tail protein	Enterobacteria phage phiP27	NP_543099.1
-	+	23075	23075	24313	24313	tail/DNA circulation protein	PHAGE_Entero_SfV_NC_003444	NP_599047.1	hypothetical protein	-	-
-	+	24314	24314	25429	25429	Tail protein	Salmonella phage ST64B	NP_700391.1	tail protein P	Pseudomonas phage DVM-2008	ACH86140.1
-	+	25426	25426	26004	26004	baseplate assembly protein	Escherichia phage D108	YP_003335794.1	hypothetical protein	-	-
-	+	26001	26001	26429	26429	tail protein	Enterobacteria phage SfV	NP_599050.1	hypothetical protein	-	-
-	+	26401	26401	27447	27447	tail protein	Enterobacteria phage SfV	NP_599051.1	tail protein	Pseudomonas phage DVM-2008	ACH86143.1
-	+	27438	27438	28037	28037	tail protein	Enterobacteria phage SfV	NP_599052.1	hypothetical protein	Pseudomonas phage DVM-2008	ACH86144.1
●	+	●	28041	●	29036	●	●	●	tail collar domain protein	-	-
-	+	29039	29033	29716	29716	gp31, bacteriophage-acquired protein	Burkholderia virus phiE202	YP_001111062.1	tail fiber assembly protein	Ralstonia phage RS-PII-1	APU00297.1
-	+	29817	29817	30209	30209	putative endolysin	Enterobacteria phage phiP27	NP_543082.1	endolysin	Enterobacteria phage phiP27	NP_543082.1
-	●	30357	●	30557	●	hypothetical protein	-	-	●	●	●
●	+	●	30554	●	30823	●	●	●	hypothetical protein	-	-
-	+	30685	30820	31311	31311	Rz gp24	Burkholderia phage KS9	YP_003090200.1	Rz	Burkholderia phage KS9	YP_003090200.1
x	N/A
●	not present
-	homologue not present in Virus database
-/+	genes are distinctive for phages, but with no homology to viral sequences in the database
