# Supplementary material for: Burkholderia cenocepacia Prophages—Prevalence, Chromosome Location and Major Genes Involved
Source: Viruses. 2018 May 31;10(6):297. doi: 10.3390/v10060297 (PMC6024312; doi:10.3390/v10060297)
Supplement: Supplementary file 1 [file viruses-10-00297-s001.zip › viruses-297954-r2-supplementary OK/Supplementary data/Supplementary_table_1_Prophages_BCC.xlsx]

## Sheet: Arkusz1
Phage	Accession number	Taxonomical subgroup	Additional taxonomy information	Recombinase presence	Integrase presence	Life cycle (article based)	Host
JG068	NC_022916.1	Podoviridae	Autographivirinae; unclassified phiKMV-like phages	-	-	lytic	B. cenocepacia K56-2
ST79	NC_021343.1	Myoviridae	unclassified	-	-	lytic	B. pseudomallai
BcepMigl	NC_019917.1	Podoviridae	Bcep22likevirus	G167_gp03	-	no information provided	B. cenocepacia
DC1	NC_018452.1	Podoviridae	Bcep22likevirus	-	B862_gp02	no information provided	B. cenocepacia LMG 18821
AH2	NC_018283.1	Siphoviridae	unclassified	-	B613_gp37	no information provided	B. cepacia complex C6432
KL1	NC_018278.1	Siphoviridae	unclassified	B612_gp18	-	no information provided	B. cepacia complex C6433
phiE255	NC_009237.1	Myoviridae	BcepMulikevirus	-	-	no information provided	B. thailandensis
phiE202	NC_009234.1	Myoviridae	Peduovirinae; P2likevirus	-	BTHphiE202_0010	no information provided	B. thailandensis
phiE12-2	NC_009236.1	Myoviridae	Peduovirinae; P2likevirus	-	-	no information provided	B. pseudomallei
phi6442	NC_009235.2	Siphoviridae	E125likevirus	-	-	no information provided	B. pseudomallei
BcepIL02	NC_012743.2	Podoviridae	unclassified	BcepIL02_gp04	BcepIL02_gp04	show evidence of a temperate lifestyle but are apparently unable to form stable lysogens	B. cenocepacia
KS10	NC_011216.1	Myoviridae	unclassified	-	-	temperate	B. cenocepacia
BcepNY3	NC_009604.1	Myoviridae	unclassified	-	-	no information provided	B. cenocepacia HI2424
BcepGomr	NC_009447.1	Siphoviridae	unclassified	-	-	no information provided	B. cepacia
BcepF1	NC_009015.1	Myoviridae	unclassified	-	-	no published data	B. ambifaria
Bcep176	NC_007497.1	Siphoviridae	unclassified	BCPBV176_gp53	-	temperate	B cepacia
phi52237	NC_007145.2	Myoviridae	Peduovirinae; P2likevirus	-	BPSphi5223_0002	no information provided	B. pseudomallei
BcepB1A	NC_005886.2	Myoviridae	unclassified	-	-	virulent,no B. cepacia complex	B. cepacia complex
Bcep43	NC_005342.2	Myoviridae	unclassified	-	-	virulent, no B. cepacia complex	B. cepacia complex
phi1026b	NC_005284.1	Siphoviridae	Phie125likevirus	-	phi1026bp34	temperate	B. pseudomallei 1026b
Bcep1	NC_005263.2	Myoviridae	unclassified	-	-	virulent, no B. cepacia complex	B. cepacia complex
Bcep781	NC_004333.2	Myoviridae	unclassified	-	-	virulent, no B. cepacia complex	B. cepacia complex
BcepC6B	NC_005887.1	Podoviridae	unclassified	-	BcepC6B_gp25	no published data	B. cepacia complex
BcepMu	NC_005882.1	Myoviridae	unclassified	-	-	temperate	B. cenocepacia
Bcep22	NC_005262.2	Podoviridae	unclassified	Bcep22gene06	-	show evidence of a temperate lifestyle but are apparently unable to form stable lysogens	B. cenocepacia
phiE125	NC_003309.1	Siphoviridae	E125likevirus	-	phiE125p34	temperate	B. thailandensis
BcepNazgul	NC_005091.2	Siphoviridae	unclassified	-	-	no published data	B. cepacia genomovar VII
KS14	NC_015273.1	Myoviridae	Peduovirinae; P2likevirus	BuPhKS14_gp06	-	temperate	B. cenocepacia C6433
KL3	NC_015266.1	Myoviridae	Peduovirinae; P2likevirus	-	BuPhKL3_gp01	temperate	B. amfibaria LMG 17828
KS5	NC_015265.1	Myoviridae	Peduovirinae; P2likevirus	-	BuPhKS5_gp01	temperate	B. cenocepacia C6433
KS9	NC_013055.1	Siphoviridae	Lambdalikevirus; unclassified Lambda-like viruses	-	BuPhKS9_gp01	temperate	B. pyrrocinia LMG 21824
Bp-AMP1	HG793132.1	Podoviridae	Autographivirinae; unclassified Autographivirinae	-	CDK30075	temperate	B. pseudomallei K96243
Bp-AMP2	HG796219.1	Podoviridae	Autographivirinae; unclassified Autographivirinae	-	CDL65162	temperate	B. pseudomallei K96243
Bp-AMP3	HG796220.1	Podoviridae	Autographivirinae; unclassified Autographivirinae	-	CDL65203	temperate	B. pseudomallei K96243
Bp-AMP4	HG796221.1	Podoviridae	Autographivirinae; unclassified Autographivirinae	CDL65244	CDL65243	temperate	B. pseudomallei K96243
phix216	JX681814.1	Myoviridae	Peduovirinae; P2likevirus	-	BPSphiX216_0002	no information provided	B. pseudomallei E0237
BEK	CP008753.1	Myoviridae	Peduovirinae; P2likevirus	-	DP46_6045	no information provided	B. pseudomallei 9
vB_BceM_AP3	KP966108.1	Myoviridae	Peduovirinae; P2likevirus	-	vB_BceM_AP3_0051	temperate	B. cenocepacia 7780
phiK96243	-	unclassified	unclassified	-	-	no information provided	B. pseudomallei K96243
phiH111-1	-	Myoviridae	Peduovirinae; P2likevirus	-	gp_54	temperate	B. cenocepacia H111

## Sheet: Arkusz2
phage
st79
ah2
ks5
ks9
bcep176
bek
phie202
phi644 2
phie12 2
phi52237
bcep22
phix216
phie255
phi1026b
bcepmu
kl3
ks14
bcepc6b
bcepil02
ks10
bcepb1a
bcepnazgul
bcep1
bcep43
bcep781
jg068
bcepmigl
bcepny3
dc1
kl1
phie6442
bcep gomr
bcep f1
