# Supplementary material for: Burkholderia cenocepacia Prophages—Prevalence, Chromosome Location and Major Genes Involved
Source: Viruses. 2018 May 31;10(6):297. doi: 10.3390/v10060297 (PMC6024312; doi:10.3390/v10060297)
Supplement: Supplementary file 1 [file viruses-10-00297-s001.zip › viruses-297954-r2-supplementary OK/Supplementary data/Supplementary_table_18_Prophage_presence_complete.xlsx]

## Sheet: Sheet1
Table presents presence of the prophages in genomes of Burkholderia cenocepacia stored in the NCBI database. Bacterial genomes were searched for viruses using Phaster software, giving three different results as outputs: intact (green), questionable (blue) and incomplete (red). All intact and questionable results were curated during annotation process, which caused creation of another group – arti…
							Location in host genome				Closest homolog in NCBI database		Closest homolog among found regions
Host name:	Number of chromosome	Region name:	Taxonomical similarity		Phage genome size (bp)	Status	Neighbouring host gene (start)	Start	Neighbouring host gene (end)	End	Homologue	Similarity	Homologue	Similarity	Total regions in genome
Burkholderia cenocepacia J2315	1	J2315_chr1_1	Myoviridae	0.4128	24997	intact	tRNA-Arg (100299..100374)	100299	TIGR04222 domain membrane protein (WP_006484107.1)	125296	Burkholderia phage KL3 (NC_015266.1)	0.4128	VC12308_chr1_1	0.8811	9
		J2315_chr1_2	N/A	N/A	22458	incomplete	flagellar hook protein FlgE (WP_006485700.1)	620851	IS3 family transposase (WP_085964365.1)	643309	N/A	N/A	N/A	N/A
		J2315_chr1_3	N/A	N/A	16209	incomplete	hypothetical protein (WP_006481776.1)	1301322	DoxX family protein (WP_006481794.1)	1317531	N/A	N/A	N/A	N/A
		J2315_chr1_4 (KS10)	Myoviridae	N/A	37369	intact (described*)	incomplete oxidoreductase (WP_006758017.1)	1729077	hypothetical protein (WP_006484188.1)	1766446	N/A	N/A	-	-
		J2315_chr1_5	N/A	N/A	15015	incomplete	phosphoglycolate phosphatase (WP_006486842.1)	3241582	UF4148 domain-containing protein (WP_006486887.1)	3256597	N/A	N/A	N/A	N/A
	2	J2315_chr2_1	N/A	N/A	46822	artifact region	elenocysteine-specific translation elongation factor (WP_006488884.1)	1140168	hypothetical protein (WP_006488812.1)	1186990	N/A	N/A	N/A	N/A
	3	J2315_chr3_1 (Bcep-Mu)	Myoviridae	N/A	37581	intact (described**)	flavodoxin family protein (WP_006485396.1)	572009	incomplete transcriptional regulator (WP_011694985.1)	609590	N/A	N/A	895_chr1_1	0.799
Burkholderia cenocepacia H111	1	H111_chr1_1	N/A	N/A	22907	questionable	tRNA-Arg (100076..100151)	100107	hypothetical protein (WP_043205285.1)	123014	N/A	N/A	N/A	N/A	4
		H111_chr1_2	N/A	N/A	10399	incomplete	alkanesulfonate monooxygenase (WP_006495307.1)	1593686	hypothetical protein (WP_043204891.1)	1604085	N/A	N/A	N/A	N/A
		H111_chr1_3	N/A	N/A	38387	artifact region	hypothetical protein (WP_052739273.1)	1609303	hypothetical protein (WP_043204865.1)	1647690	N/A	N/A	N/A	N/A
		H111_chr1_4 (ϕH111-1)	Siphoviridae	N/A	43024	intact (described***)	Rubredoxin-type Fe(Cys)4 protein (CDN60910.1)	2595517	tRNA-Arg (2638467..2638541) (CDN60966.1)	2638541	N/A	N/A	DWS 37E-2_chr1_1	0.6324
	2	-	-	-	-	-	-	-	-	-	-	-	-	-
	3	-	-	-	-	-	-	-	-	-	-	-	-	-
Burkholderia cenocepacia DWS 37E-2	1	DWS 37E-2_chr1	Siphoviridae	0.017	36859	intact	hypothetical protein (WP_040144386.1)	2747954	hypothetical protein (WP_006414260.1)	2784813	Burkholderia phage phi1026b (NC_005284.1)	0.017	895_chr1_9	0.0162	2
	2	DWS 37E-2_chr2	N/A	N/A	8671	incomplete	peptidase C45 (WP_040139571.1)	1323368	ABC transporter substrate-binding protein (WP_040139579.1)	1332039	N/A	N/A	N/A	N/A
	3	-	-	-	-	-	-	-	-	-	-	-	-	-
Burkholderia cenocepacia FL-5-3-30-S1-D7	1	FL-5-3-30-S1-D7_chr1_1	N/A	N/A	23101	questionable	tRNA-Arg (167542..167617)	167573	hypothetical protein (WP_069232036.1)	190674	N/A	N/A	N/A	N/A	2
		FL-5-3-30-S1-D7_chr1_2	Siphoviridae	0.0172	44062	intact	N-acetyltransferase GCN5 (WP_011549631.1)	2017976	hypothetical protein (WP_069232782.1)	2062038	Burkholderia phage phi1026b (NC_005284.1)	0.017	895_chr1_9	0.0162
	2	-	-	-	-	-	-	-	-	-	-	-	-	-
Burkholderia cenocepacia 895	1	895_chr1_1	Myoviridae	0.799	34705	intact	MarR family transcriptional regulator (WP_058903086.1)	2755051	hypothetical protein (WP_062910505.1)	2789756	Burkholderia phage BcepMu (NC_005882.1)	0.799	-	-	11
		895_chr1_2	N/A	N/A	38627	artifact region	hypothetical protein (WP_034201722.1)	3737465	hypothetical protein (WP_006488152.1)	3776092	N/A	N/A	N/A	N/A
		895_chr1_3	N/A	N/A	43300	artifact region	hypothetical protein (WP_062910671.1)	4023532	hypothetical protein (WP_062910721.1)	4066832	N/A	N/A	N/A	N/A
		895_chr1_4	N/A	N/A	14687	incomplete	hypothetical protein (WP_062910713.1)	4061645	tRNA-His (4076420..4076495)	4076332	N/A	N/A	N/A	N/A
		895_chr1_5	N/A	N/A	14593	questionable	hypothetical protein (WP_062910796.1)	4398712	hypothetical protein (WP_063822432.1)	4413305	N/A	N/A	N/A	N/A
		895_chr1_6	N/A	N/A	14946	incomplete	hypothetical protein (WP_062910812.1)	4416973	hypothetical protein (WP_062910829.1)	4431919	N/A	N/A	N/A	N/A
		895_chr1_7	Myoviridae	0.1044	26430	intact	incomplete hypothetical protein (WP_006411254.1)	5741502	tRNA-Arg (5767987..5768062)	5767932	Burkholderia phage KL3 (NC_015266.1)	0.3354	VC12308_chr1_1	0.7821
		895_chr1_8	N/A	N/A	29290	incomplete	hypothetical protein (WP_058901693.1)	6823839	hypothetical protein (WP_050012102.1)	6833750	N/A	N/A	N/A	N/A
		895_chr1_9	Siphoviridae	0.5429	40988	intact	SAM-dependent methyltransferase (WP_062911238.1)	6823839	tRNA-Arg (6864812..6864886)	6864827	Burkholderia phage KS9 (NC_013055.1)	0.5429	MC0-3_chr1_1	0.009
		895_chr1_10	N/A	N/A	18325	incomplete	TatD family deoxyribonuclease (WP_034201552.1)	7212238	hypothetical protein (WP_062911334.1)	7230563	N/A	N/A	N/A	N/A
	2	895_chr2_1	Myoviridae	0.6716	37652	intact	peptidase M4 (WP_006498196.1)	826395	hypothetical protein (WP_006481895.1)	864047	Burkholderia phage ST79 (NC_021343.1)	0.6117	VC7848_chr1_1	0.037
Burkholderia cenocepacia ST32	1	ST32_chr1	N/A	N/A	23895	questionable	hypothetical protein (WP_058901995.1)	2869763	tRNA-Arg (2892444..2892519)	2893658	N/A	N/A	N/A	N/A	3
	2	ST32_chr2	N/A	N/A	10694	incomplete	hypothetical protein (WP_006490910.1)	2980754	hypothetical protein (WP_006495166.1)	2991448	N/A	N/A	N/A	N/A
	3	ST32_chr3	N/A	N/A	20608	incomplete	(2Fe-2S)-binding protein (WP_006498103.1)	850166	ABC transporter substrate-binding protein (WP_058903907.1)	870774	N/A	N/A	N/A	N/A
Burkholderia cenocepacia 842	1	842_chr1_1	N/A	N/A	10037	incomplete	anti-sigma factor (WP_034200932.1)	57007	amino acid dehydrogenase (WP_062884060.1)	67044	N/A	N/A	N/A	N/A	5
	2	842_chr2_1	N/A	N/A	8621	incomplete	D-ala-D-ala transporter subunit (WP_060211196.1)	6423	LysR family transcriptional regulator (WP_048988029.1)	15044	N/A	N/A	N/A	N/A
		842_chr2_2	N/A	N/A	9739	incomplete	AsnC family transcriptional regulator (WP_006488501.1)	791624	hypothetical protein (WP_062884985.1)	801363	N/A	N/A	N/A	N/A
		842_chr2_3	N/A	N/A	7465	incomplete	hypothetical protein (WP_062885038.1)	1038705	methyltransferase (WP_006481660.1)	1046170	N/A	N/A	N/A	N/A
		842_chr2_4	N/A	N/A	7448	incomplete	O-succinylhomoserine sulfhydrylase (WP_006495944.1)	2281847	hypothetical protein (WP_058902911.1)	2289295	N/A	N/A	N/A	N/A
	3	-	-	-	-	-	-	-	-	-	-	-	-	-
Burkholderia cenocepacia MSMB384WGS	1	MSMB384WGS_chr1_1	N/A	N/A	24156	questionable	tRNA-Arg (172483..172558)	172483	hypothetical protein (WP_060263620.1)	195500	N/A	N/A	N/A	N/A	4
		MSMB384WGS_chr1_2	N/A	N/A	48964	artifact region	tRNA-Arg (1394878..1394954)	1394910	hypothetical protein (WP_012492498.1)	1443874	N/A	N/A	N/A	N/A
	2	MSMB384WGS_chr2_1	N/A	N/A	8810	incomplete	dTDP-4-dehydrorhamnose reductase (WP_060268126.1)	1087426	LysR family transcriptional regulator (WP_060263520.1)	1096236	N/A	N/A	N/A	N/A
		MSMB384WGS_chr2_2	N/A	N/A	7306	incomplete	incomplete cell division protein (WP_006402534.1)	2234278	RND transporter (WP_060263853.1)	2241584	N/A	N/A	N/A	N/A
	3	-	-	-	-	-	-	-	-	-	-	-	-	-
Burkholderia cenocepacia HI2424	1	HI2424_chr1_1	N/A	N/A	8280	incomplete	lipopolysaccharide assembly protein LapB (WP_011544888.1)	1165247	methionine import ATP-binding protein MetN 1 (WP_006476560.1)	1173527	N/A	N/A	N/A	N/A	7
		HI2424_chr1_2	N/A	N/A	9114	incomplete	LysR family transcriptional regulator (WP_011545047.1)	1383513	LysR family transcriptional regulator (WP_011545055.1)	1392627	N/A	N/A	N/A	N/A
		HI2424_chr1_3	N/A	N/A	8107	incomplete	alanine-tRNA ligase (WP_041489603.1)	1556642	hypothetical protein (WP_011545201.1)	1564749	N/A	N/A	N/A	N/A
		HI2424_chr1_4	N/A	N/A	7746	incomplete	inositol 2-dehydrogenase (WP_011546155.1)	2976934	16S rRNA maturation RNase YbeY (WP_011546160.1)	2984680	N/A	N/A	N/A	N/A
	2	HI2424_chr2_1	N/A	N/A	20628	questionable	sugar ABC transporter permease (WP_011548501.1)	126942	type IV secretion system protein VirB2 (WP_041489429.1)	147570	N/A	N/A	N/A	N/A
	3	HI2424_chr3_1	N/A	N/A	8809	incomplete	dihydropyrimidine dehydrogenase subunit A (WP_011545789.1)	421282	hypothetical protein (WP_041489320.1)	430091	N/A	N/A	N/A	N/A
		HI2424_chr3_2	N/A	N/A	8134	incomplete	ABC transporter substrate-binding protein (WP_011549807.1)	872989	hypothetical protein (WP_027810892.1)	881123	N/A	N/A	N/A	N/A
Burkholderia cenocepacia CR 318	1	CR 318_chr1_1	Myoviridae	0.7462	38476	intact	tRNA-Arg (300578..300653)	300609	incomplete transcriptional regulator (homology to WP_014696831.1)	339084	Burkholderia phage KL3 (NC_015266.1)	0.7462	MC0-3_chr1_1	0.162	5
		CR 318_chr1_2	N/A	N/A	16791	incomplete	tRNA-Cys (1309922..1309995)	1309949	incomplete hypothetical protein (homology to WP_006482189.1)	1326739	N/A	N/A	N/A	N/A
		CR 318_chr1_3	N/A	N/A	22450	questionable	stress responsive protein (WP_054927905.1)	2180663	diguanylate cyclase (WP_078040961.1)	2203112	N/A	N/A	N/A	N/A
	2	-	-	-	-	-	-	-	-	-	-	-	-	-
	3	CR 318_chr3_1	N/A	N/A	11919	incomplete	NupC/NupG nucleoside transporter (WP_011545785.1)	112734	hypothetical protein (WP_011545772.1)	124652	N/A	N/A	N/A	N/A
		CR 318_chr3_2	N/A	N/A	7542	incomplete	ABC transporter permease (WP_011549808.1)	570308	heat-shock protein (WP_011549815.1)	577849	N/A	N/A	N/A	N/A
Burkholderia cenocepacia AU 1054	1	AU 1054_chr1_1	N/A	N/A	24119	incomplete	transposase (WP_077220939.1)	1172051	haloacid dehalogenase (WP_077220948.1)	1196169	N/A	N/A	N/A	N/A	1
	2	-	-	-	-	-	-	-	-	-	-	-	-	-
	3	-	-	-	-	-	-	-	-	-	-	-	-	-
Burkholderia cenocepacia MC0-3	1	MC0-3_chr1_1	Myoviridae	0.637	38872	intact	tRNA-Arg (198408..198483)	198439	TIGR04222 domain protein (WP_012327690.1)	237310	Burkholderia phage vB_BceM_AP3 (KP966108.1)	0.637	VC7848_chr1_1	0.736	2
		MC0-3_chr1_2	N/A	N/A	10797	questionable	hypothetical protein (WP_006476329.1)	1405878	phosphohistidine phosphatase SixA (WP_080001063.1)	1416674	N/A	N/A	N/A	N/A
	2	-	-	-	-	-	-	-	-	-	-	-	-	-
	3	-	-	-	-	-	-	-	-	-	-	-	-	-
Burkholderia cenocepacia DDS 22E-1	1	DDS 22E-1_chr1_1	N/A	N/A	24368	incomplete	3-hydroxyisobutyryl-CoA hydrolase (WP_040127299.1)	1606100	hypothetical protein (WP_040127315.1)	1630467	N/A	N/A	N/A	N/A	3
		DDS 22E-1_chr1_2	Siphoviridae	0.215	31311	intact	hypothetical protein (WP_003212724.1)	1625635	hypothetical protein (WP_080292895.1)	1656945	Burkholderia phage phi644-2 (NC_009235.2)	0.215	-	-
	2	DDS 22E-1_chr2_1	N/A	N/A	9602	incomplete	hypothetical protein (WP_080293054.1)	1022571	incomplete IS3 family transposase (homology to WP_076612240.1)	1032172	N/A	N/A	N/A	N/A
	3	-	-	-	-	-	-	-	-	-	-	-	-	-
Burkholderia cenocepacia VC7848	1	VC7848_chr1_1	N/A	N/A	7080	incomplete	hypothetical protein (WP_077179871.1)	983606	peptidase M38 (WP_077177928.1)	990685	N/A	N/A	N/A	N/A	2
		VC7848_chr1_2	Myoviridae	0.7802	38294	intact	tRNA-Arg (6353002..6353077)	6353033	incomplete transcriptional regulator (homology to WP_019255116.1)	6391326	Burkholderia phage vB_BceM_AP3 (KP966108.1)	0.7802	MC0-3_chr1_1	0.782
Burkholderia cenocepacia VC12308	1	VC12308_chr1_1	Myoviridae	0.4644	22704	intact	tRNA-Arg (70308..70383)	70339	hypothetical protein (WP_077021586.1)	93042	Burkholderia prophage phi52237 (NC_007145.2)	0.4644	J2315_chr1_1	0.9702	2
	2	-	-	-	-	-	-	-	-	-	-	-	-	-
	3	VC12308_chr3_1	N/A	N/A	20452	incomplete	dihydropyrimidine dehydrogenase (WP_034203770.1)	73079	LysR family transcriptional regulator (WP_077190043.1)	93531	N/A	N/A	N/A	N/A
Burkholderia cenocepacia VC12802	1	VC12802_chr1_1	N/A	N/A	39072	questionable	DNA polymerase (WP_077219142.1)	3934787	incomplete transcriptional regulator (homology to WP_006490450.1)	3973858	N/A	N/A	N/A	N/A	3
	2	VC12802_chr2_1	N/A	N/A	11921	incomplete	NupC/NupG nucleoside CNT transporter (WP_011545785.1)	63441	hypothetical protein (WP_077220350.1)	75362	N/A	N/A	N/A	N/A
		VC12802_chr2_2	N/A	N/A	7545	incomplete	ABC transporter permease (WP_077217598.1)	546849	heat-shock protein Hsp20 (WP_077217726.1)	554394	N/A	N/A	N/A	N/A
											Total regions		Total regions		#NAME?
