# Supplementary material for: Burkholderia cenocepacia Prophages—Prevalence, Chromosome Location and Major Genes Involved
Source: Viruses. 2018 May 31;10(6):297. doi: 10.3390/v10060297 (PMC6024312; doi:10.3390/v10060297)
Supplement: Supplementary file 1 [file viruses-10-00297-s001.zip › viruses-297954-r2-supplementary OK/Supplementary data/Table_S19_CRISPR_regions.xlsx]

## Sheet: Sheet1
Table S18. CRISPR systems found in investigated strains.
Host	Chromosome number	Start	End	Direct repeats length (nt)	Number of spacers
Burkholderia cenocepacia J2315	2	1395471	1395579	26	1
Burkholderia cenocepacia 842	2	2128884	2129022	42	1
Burkholderia cenocepacia 842	2	2517375	2517483	26	1
Burkholderia cenocepacia H111	2	1261285	1261393	26	1
Burkholderia cenocepacia DWS 37E-2	2	1345706	1345957	27	3
Burkholderia cenocepacia 895	1	2819793	2819887	23	1
Burkholderia cenocepacia ST32	2	173803	173881	23	1
Burkholderia cenocepacia MSMB384WGS	2	1296044	1296152	26	1
Burkholderia cenocepacia CR318	1	2314797	2314816	37	1
Burkholderia cenocepacia DDS 22E-1	1	3539587	3539659	24	1
Burkholderia cenocepacia VC7848	1	2384222	2384341	37	1
